# Supplementary material for: Systematic Identification of Multi Omics-based Biomarkers in KEAP1 Mutated TCGA Lung Adenocarcinoma
Source: J Cancer. 2019 Nov 1;10(27):6813–21. doi: 10.7150/jca.35489 (PMC6909944; doi:10.7150/jca.35489)
Supplement: Supplementary file 2 — Supplementary table S3. [file jcav10p6813s2.xlsx]

## Sheet: NRF2_JASPAR_HG19_annotation_wit
Table S3: List of NRF2 binding sites identified from the PWM Scan and ChIPseek web tools
Chr	Start	End	Annotation	Distance to TSS	Gene Name
chr2	214447714	214447725	intron (NM_024532, intron 10 of 15)	-175071	MIR4438
chr10	77739992	77740003	intron (NR_131178, intron 3 of 7)	197479	LRMDA
chrX	19638016	19638027	intron (NM_001024666, intron 7 of 16)	51097	SH3KBP1
chr5	56877380	56877391	intron (NR_120607, intron 4 of 5)	11217	LINCR-0003
chr6	30695031	30695042	TTS (NM_001318875)	5711	TUBB
chr4	133389735	133389746	Intergenic	-122503	LINC01256
chr1	115167294	115167305	intron (NM_001256404, intron 4 of 20)	-43035	BCAS2
chr6	123355327	123355338	intron (NM_001010852, intron 3 of 5)	38217	CLVS2
chr3	189797104	189797115	intron (NM_001134418, intron 1 of 14)	-41643	P3H2-AS1
chr7	143532014	143532025	intron (NR_015421, intron 1 of 2)	1790	LOC154761
chr5	166230258	166230269	Intergenic	123111	LINC01947
chr16	49137022	49137033	Intergenic	178714	CBLN1
chr1	162867933	162867944	Intergenic	-29334	CCDC190
chr3	155408910	155408921	intron (NM_014996, intron 1 of 21)	13137	PLCH1
chr14	40712438	40712449	Intergenic	-711472	LINC02315
chr8	120690452	120690463	Intergenic	-4642	ENPP2
chr9	42114333	42114344	Intergenic	-94755	FGF7P3
chr9	7776492	7776503	Intergenic	23308	DMAC1
chr8	11626877	11626888	promoter-TSS (NR_146182)	-251	NEIL2
chr9	112675852	112675863	intron (NM_001037293, intron 4 of 6)	133281	PALM2
chr18	58134202	58134213	Intergenic	-94207	MC4R
chr3	132292038	132292049	intron (NR_132427, intron 15 of 17)	-24037	ACKR4
chr11	106363309	106363320	Intergenic	241181	LOC101928535
chr14	75881241	75881252	Intergenic	-13262	JDP2
chr1	107586758	107586769	Intergenic	-12503	PRMT6
chr21	21683785	21683796	Intergenic	-52793	LINC02573
chr5	129148729	129148740	Intergenic	64851	KIAA1024L
chr6	23535508	23535519	Intergenic	-590900	NRSN1
chr22	49150026	49150037	Intergenic	-26075	MIR4535
chr12	69757374	69757385	intron (NM_001300950, intron 2 of 4)	3890	YEATS4
chr4	102104543	102104554	intron (NM_000944, intron 2 of 13)	57480	MIR8066
chr10	3871022	3871033	Intergenic	-5114	LOC105376365
chr8	13450095	13450106	intron (NM_001348082, intron 1 of 16)	12024	DLC1
chr3	99370615	99370626	intron (NM_020351, intron 1 of 3)	13181	COL8A1
chr9	130838359	130838370	intron (NM_001006641, intron 1 of 9)	7886	SLC25A25
chr7	129473952	129473963	3' UTR (NM_003344, exon 7 of 7)	-59104	MIR183
chr11	70355246	70355257	intron (NM_012309, intron 14 of 22)	110640	CTTN
chr7	93316374	93316385	Intergenic	-29860	MIR4652
chr4	129784029	129784040	3' UTR (NM_001287441, exon 9 of 9)	51036	JADE1
chr6	33825643	33825654	Intergenic	39035	LINC01016
chr7	29253874	29253885	intron (NM_001293072, intron 1 of 12)	-5294	LOC102724484
chr5	514512	514523	intron (NM_001284351, intron 1 of 16)	10031	SLC9A3
chr10	29798861	29798872	intron (NM_021738, intron 17 of 37)	35159	MIR604
chr19	21818710	21818721	Intergenic	-13754	LOC400682
chr13	43725566	43725577	intron (NR_047013, intron 1 of 2)	38271	LINC00400
chr15	81523743	81523754	intron (NM_172217, intron 2 of 18)	31932	IL16
chr11	70259598	70259609	intron (NM_138565, intron 5 of 16)	14992	CTTN
chr18	46721166	46721177	intron (NM_001353211, intron 13 of 16)	-145034	MIR4744
chr9	83153371	83153382	Intergenic	563439	LINC01507
chr10	38757087	38757098	Intergenic	40019	LINC00999
chr1	40887647	40887658	exon (NM_022733, exon 10 of 10)	25181	SMAP2
chr1	45158238	45158249	intron (NM_001145636, intron 2 of 11)	17850	ARMH1
chr7	123207082	123207093	intron (NR_111926, intron 4 of 7)	-9130	NDUFA5
chr9	72247893	72247904	intron (NM_001163, intron 1 of 12)	39376	APBA1
chr11	55532997	55533008	Intergenic	-7911	OR5D13
chr9	78754835	78754846	intron (NM_006200, intron 10 of 20)	249281	PCSK5
chr4	178870064	178870075	intron (NR_028342, intron 2 of 5)	-40980	LINC01099
chr21	36795607	36795618	intron (NR_073512, intron 2 of 2)	157449	LOC100506403
chr9	134901392	134901403	intron (NM_001253881, intron 2 of 6)	53876	MED27
chr2	19811657	19811668	Intergenic	-253291	OSR1
chr1	19303899	19303910	Intergenic	-21079	IFFO2
chr12	109539946	109539957	intron (NM_003362, intron 3 of 5)	4029	UNG
chr1	82666065	82666076	Intergenic	399449	ADGRL2
chr18	42958464	42958475	intron (NM_001242692, intron 1 of 20)	128531	SLC14A2-AS1
chr12	109098404	109098415	intron (NM_014325, intron 1 of 10)	-1636	CORO1C
chr1	236236394	236236405	Intergenic	-7919	NID1
chr6	52924379	52924390	intron (NM_014920, intron 1 of 13)	2215	ICK
chr5	132422244	132422255	intron (NM_002154, intron 7 of 18)	34588	HSPA4
chr12	123972342	123972353	intron (NM_178314, intron 4 of 6)	28097	SNRNP35
chr15	99698160	99698171	intron (NM_001353869, intron 10 of 12)	52880	SYNM
chr5	62701319	62701330	Intergenic	556794	HTR1A
chr3	57799147	57799158	intron (NM_007159, intron 1 of 20)	56170	SLMAP
chr1	160840580	160840591	Intergenic	-7894	CD244
chr2	186905723	186905734	intron (NR_110218, intron 3 of 5)	45315	LINC01473
chr12	99031036	99031047	intron (NM_201612, intron 1 of 2)	7787	IKBIP
chr9	18267207	18267218	Intergenic	-206866	ADAMTSL1
chr1	16579908	16579919	intron (NM_018994, intron 7 of 9)	-16255	CPLANE2
chr7	73512542	73512553	intron (NM_001204426, intron 3 of 14)	5062	LIMK1
chr5	76394160	76394171	intron (NR_024398, intron 2 of 3)	-11095	ZBED3
chr5	126425199	126425210	Intergenic	-16021	C5orf63
chr3	12921491	12921502	intron (NR_136189, intron 1 of 2)	5213	LINC02022
chrX	12979487	12979498	Intergenic	-13733	TMSB4X
chr8	98654061	98654072	Intergenic	-2340	MTDH
chr5	6363101	6363112	Intergenic	15532	MED10
chr11	73838641	73838652	intron (NM_001286577, intron 7 of 32)	43417	C2CD3
chr19	5039133	5039144	intron (NM_015015, intron 3 of 22)	70015	KDM4B
chr1	199636110	199636121	Intergenic	-360614	NR5A2
chr6	28388694	28388705	Intergenic	-21156	ZSCAN12
chrX	152607619	152607630	intron (NM_001080485, intron 2 of 4)	8012	ZNF275
chr3	168046835	168046846	intron (NR_021485, intron 3 of 15)	79531	EGFEM1P
chr6	151599646	151599657	intron (NM_005100, intron 2 of 4)	38518	AKAP12
chr13	43482518	43482529	intron (NM_001002264, intron 9 of 12)	-35644	LINC00428
chr2	59271829	59271840	intron (NR_033873, intron 12 of 13)	-173008	LINC01793
chr10	4580761	4580772	Intergenic	-117581	LINC00705
chr10	129111359	129111370	intron (NM_001380, intron 29 of 51)	-116943	FAM196A
chr13	90067322	90067333	Intergenic	85435	LINC01040
chr16	76859570	76859581	Intergenic	-43257	MIR4719
chr6	36268001	36268012	intron (NM_173676, intron 5 of 7)	29770	PNPLA1
chr2	4549954	4549965	Intergenic	153852	LINC01249
chr8	142978483	142978494	Intergenic	101168	MIR4539
chr3	21091881	21091892	Intergenic	-355331	VENTXP7
chrX	40272102	40272113	Intergenic	149938	LOC101927476
chr16	49047483	49047494	Intergenic	268253	CBLN1
chr5	175124135	175124146	Intergenic	39101	HRH2
chr3	159525552	159525563	intron (NM_001197114, intron 4 of 9)	-32092	SCHIP1
chr7	98224291	98224302	Intergenic	-22300	NPTX2
chr6	145030025	145030036	intron (NM_007124, intron 52 of 73)	303240	SNORA98
chr1	34375685	34375696	intron (NM_001281956, intron 5 of 70)	41134	CSMD2-AS1
chr6	86425885	86425896	Intergenic	-37440	SNHG5
chr3	159505110	159505121	intron (NM_001197114, intron 4 of 9)	-18715	IQCJ-SCHIP1-AS1
chr12	119742533	119742544	Intergenic	-1354	LINC00934
chr2	113977180	113977191	intron (NM_013952, intron 11 of 11)	-15918	PAX8-AS1
chr1	51279492	51279503	intron (NM_007051, intron 2 of 18)	146438	FAF1
chr6	141429793	141429804	Intergenic	424848	MIR4465
chr5	169836242	169836253	intron (NR_109899, intron 1 of 2)	-19567	KCNMB1
chr3	162895083	162895094	TTS (NR_033945)	126000	LINC01192
chr5	97480584	97480595	intron (NR_146477, intron 3 of 4)	16353	LINC01846
chr7	68634030	68634041	Intergenic	428574	LOC100507468
chr11	98406944	98406955	Intergenic	-484756	CNTN5
chr1	118462057	118462068	intron (NM_001135589, intron 2 of 12)	10239	GDAP2
chr9	126472785	126472796	intron (NR_148208, intron 5 of 20)	219626	DENND1A
chr12	110833108	110833119	intron (NM_016238, intron 2 of 10)	8421	ANAPC7
chr3	157131366	157131377	intron (NM_001167912, intron 6 of 13)	-23208	PTX3
chr3	46043324	46043335	Intergenic	-6014	FYCO1
chr22	43299227	43299238	intron (NM_001349974, intron 1 of 9)	43814	PACSIN2
chr3	189340222	189340233	intron (NM_001329964, intron 1 of 13)	-8988	TP63
chr1	5026575	5026586	Intergenic	311476	AJAP1
chr9	133822419	133822430	Intergenic	-7970	FIBCD1
chr2	228673563	228673574	Intergenic	-4989	CCL20
chr7	137755830	137755841	Intergenic	-5342	AKR1D1
chr6	34157109	34157120	Intergenic	-33716	GRM4
chr17	59199121	59199132	intron (NM_001099432, intron 23 of 24)	245938	LOC101927855
chr6	110170855	110170866	Intergenic	-96442
chr11	122194657	122194668	intron (NR_137179, intron 1 of 4)	-14468	MIR100HG
chr12	49618375	49618386	Intergenic	-3328	TUBA1C
chr1	196332820	196332831	intron (NR_146057, intron 13 of 26)	218785	MIR4735
chr5	52583881	52583892	Intergenic	178215	LOC257396
chr10	17292893	17292904	Intergenic	-20915	VIM-AS1
chr20	18303235	18303246	Intergenic	34369	ZNF133
chr4	15870871	15870882	Intergenic	69486	FGFBP1
chr10	80100662	80100673	Intergenic	73583	LINC00595
chr12	125246056	125246067	Intergenic	102457	SCARB1
chr1	175195577	175195588	Intergenic	-33354	KIAA0040
chr15	94627109	94627120	intron (NR_120320, intron 1 of 8)	24052	LINC01581
chr13	27602231	27602242	Intergenic	-97433	USP12-AS1
chrX	52611590	52611601	Intergenic	-40389	SSX8
chr7	158165560	158165571	intron (NM_130842, intron 1 of 21)	159939	MIR595
chr17	45688190	45688201	intron (NM_006310, intron 17 of 22)	-39008	KPNB1
chr11	106769045	106769056	intron (NM_000855, intron 4 of 7)	120120	GUCY1A2
chr8	82263397	82263408	Intergenic	70685	FABP5
chr7	68365281	68365292	Intergenic	697323	LOC100507468
chr20	44438937	44438948	intron (NM_052951, intron 11 of 12)	-2272	UBE2C
chr20	34962444	34962455	intron (NM_014902, intron 1 of 12)	68205	DLGAP4
chrX	12939311	12939322	exon (NM_138636, exon 2 of 2)	14578	TLR8
chr4	126883100	126883111	Intergenic	454692	MIR2054
chr7	101506255	101506266	intron (NM_181552, intron 1 of 23)	45379	CUX1
chr7	136453593	136453604	Intergenic	-99800	CHRM2
chr1	111477529	111477540	Intergenic	29031	LRIF1
chr2	105461860	105461871	intron (NR_037883, intron 1 of 3)	6068	LINC01158
chr5	72726654	72726665	Intergenic	17692	FOXD1
chr8	55883220	55883231	Intergenic	-131791	XKR4
chr2	194172613	194172624	Intergenic	558048	PCGEM1
chr15	80142132	80142143	intron (NM_006441, intron 2 of 2)	47201	MTHFS
chr3	32604623	32604634	intron (NM_016141, intron 2 of 12)	7737	DYNC1LI1
chr10	70493457	70493468	intron (NM_001282959, intron 2 of 23)	12562	CCAR1
chr2	83706528	83706539	Intergenic	-43404	LINC01809
chr20	47906311	47906322	TTS (NR_003606)	9097	SNORD12
chr5	168702465	168702476	intron (NM_003062, intron 1 of 35)	-11773	MIR585
chr18	76554980	76554991	Intergenic	-185289	SALL3
chr3	103599531	103599542	Intergenic	346568	MIR548A3
chr18	26030821	26030832	Intergenic	-273417	CDH2
chrY	1770562	1770573	Intergenic	86542	ASMT
chr7	102605919	102605930	intron (NM_145032, intron 7 of 19)	52581	LRRC17
chr14	33931277	33931288	intron (NM_001165893, intron 3 of 10)	-246860	SNORA89
chr7	152888275	152888286	Intergenic	221038	LINC01287
chr6	24868512	24868523	intron (NM_015864, intron 6 of 13)	9075	RIPOR2
chr7	105000048	105000059	intron (NM_001350746, intron 2 of 14)	29323	SRPK2
chr6	46257929	46257940	intron (NR_125838, intron 2 of 3)	13874	LOC101926915
chr7	84446662	84446673	Intergenic	284876	LOC101927378
chr9	3914175	3914186	intron (NM_001042413, intron 6 of 10)	15535	GLIS3-AS1
chr8	108013626	108013637	Intergenic	-231160	ABRA
chr8	74278828	74278839	Intergenic	-10138	RDH10-AS1
chr8	117192337	117192348	intron (NR_046215, intron 4 of 13)	144954	LINC00536
chr5	134013568	134013579	intron (NM_001252231, intron 7 of 12)	29099	SEC24A
chr18	53927897	53927908	Intergenic	-69410	LOC642484
chr4	59856495	59856506	intron (NR_133941, intron 1 of 2)	-2629	LOC105377245
chr2	63988414	63988425	Intergenic	-79678	UGP2
chr16	88886913	88886924	intron (NM_000512, intron 12 of 13)	-8577	APRT
chr1	63311402	63311413	intron (NM_032852, intron 10 of 10)	61631	ATG4C
chr21	22181706	22181717	Intergenic	-6286	LINC00320
chr19	38930909	38930920	intron (NM_000540, intron 1 of 105)	6575	RYR1
chr6	50995586	50995597	Intergenic	209153	TFAP2B
chr3	99183013	99183024	Intergenic	-174421	COL8A1
chr1	38649008	38649019	Intergenic	31425	LINC01343
chr7	79818530	79818541	exon (NM_002069, exon 3 of 8)	53465	GNAI1
chr15	39245501	39245512	Intergenic	256708	C15orf53
chr2	81136982	81136993	Intergenic	557082	LINC01815
chr15	80905920	80905931	Intergenic	32482	MIR5572
chr5	109954842	109954853	intron (NM_001039763, intron 7 of 13)	-105232	MIR548F3
chr11	4551323	4551334	Intergenic	-15092	OR52M1
chr3	20492306	20492317	Intergenic	108352	LOC101927829
chr1	184217335	184217346	Intergenic	-138809	C1orf21
chr4	129672758	129672769	Intergenic	-58014	JADE1
chr14	80591804	80591815	Intergenic	-85952	DIO2-AS1
chr2	130403598	130403609	Intergenic	231460	LINC02572
chr3	149779159	149779170	Intergenic	-35065	LOC105374313
chr2	165041109	165041120	Intergenic	383945	GRB14
chr6	71737998	71738009	Intergenic	-71216	B3GAT2
chr19	58468944	58468955	TTS (NM_152474)	-9873	ZNF256
chr15	73626961	73626972	intron (NM_005477, intron 2 of 7)	34638	HCN4
chr12	110507221	110507232	intron (NR_148515, intron 1 of 3)	-1727	C12orf76
chr6	125593068	125593079	Intergenic	30208	HDDC2
chr9	21633838	21633849	Intergenic	-74047	MIR31HG
chr2	64722129	64722140	intron (NR_147011, intron 2 of 2)	8648	LINC01805
chr8	136158334	136158345	Intergenic	-88034	LINC01591
chr5	88271646	88271657	intron (NR_136221, intron 3 of 6)	-71730	MEF2C
chr15	86183276	86183287	intron (NM_007200, intron 9 of 36)	20101	AKAP13
chr9	105622798	105622809	Intergenic	-134789	CYLC2
chr3	150491596	150491607	Intergenic	-10667	SIAH2
chr20	15720485	15720496	intron (NM_001033087, intron 4 of 13)	183468	LOC613266
chr22	43241508	43241519	intron (NM_014570, intron 2 of 15)	11894	ARFGAP3
chr4	110014773	110014784	intron (NM_001256074, intron 2 of 31)	208744	COL25A1
chr12	11086123	11086134	3' UTR (NM_001110213, exon 4 of 4)	4294	PRH2
chr8	63348641	63348652	intron (NR_130764, intron 1 of 6)	187146	NKAIN3
chr21	37713418	37713429	intron (NM_015358, intron 5 of 16)	20937	MORC3
chr10	20202626	20202637	intron (NM_032812, intron 1 of 13)	97260	PLXDC2
chr15	29789356	29789367	intron (NM_015307, intron 1 of 10)	73565	FAM189A1
chr9	32264679	32264690	Intergenic	-119916	ACO1
chr3	124045147	124045158	intron (NM_001024660, intron 7 of 59)	-48026	MIR6083
chr15	89473087	89473098	Intergenic	-16393	MFGE8
chr2	187466163	187466174	intron (NM_001144999, intron 1 of 29)	1237	ITGAV
chr13	107896754	107896765	intron (NM_001080396, intron 1 of 2)	76551	SNORD31B
chr7	113005540	113005551	Intergenic	-246909	SMIM30
chr4	63154709	63154720	Intergenic	-127232	ADGRL3-AS1
chr4	186651704	186651715	intron (NM_001145672, intron 1 of 20)	45356	SORBS2
chr7	34885640	34885651	intron (NM_207172, intron 7 of 8)	-11703	NPSR1-AS1
chr3	143474856	143474867	intron (NM_173653, intron 4 of 15)	92511	SLC9A9
chr11	114048432	114048443	intron (NM_001354752, intron 2 of 4)	114505	ZBTB16
chr11	126153442	126153453	intron (NM_001318776, intron 1 of 3)	466	TIRAP
chr7	45632982	45632993	intron (NM_021116, intron 2 of 19)	18867	ADCY1
chr2	60251052	60251063	Intergenic	359113	MIR4432HG
chr15	56083825	56083836	Intergenic	-48514	PRTG
chr5	8061924	8061935	Intergenic	192713	MTRR
chr17	59955901	59955912	intron (NM_020748, intron 17 of 24)	-14987	BRIP1
chr20	58677909	58677920	Intergenic	15174	LOC729296
chr2	11520881	11520892	Intergenic	-13220	LINC00570
chr8	21049875	21049886	Intergenic	-105869	LOC101929172
chr7	68802684	68802695	Intergenic	259920	LOC100507468
chr7	158301178	158301189	intron (NM_130843, intron 1 of 21)	24321	MIR595
chr7	98420191	98420202	Intergenic	47476	TMEM130
chr3	9029531	9029542	intron (NM_001033117, intron 21 of 21)	-24378	RAD18
chrX	4836033	4836044	Intergenic	-284426	LOC101928201
chr1	234108850	234108861	intron (NM_173508, intron 2 of 7)	68398	SLC35F3
chrX	119017975	119017986	Intergenic	-11955	AKAP14
chr1	249076446	249076457	Intergenic	43113	SH3BP5L
chr3	7142631	7142642	intron (NM_000844, intron 1 of 9)	-206933	GRM7-AS2
chr7	54561171	54561182	Intergenic	-48841	VSTM2A
chr2	159612052	159612063	Intergenic	-20544	PKP4-AS1
chr12	116078880	116078891	Intergenic	507573	MIR620
chr3	51936731	51936742	intron (NM_152397, intron 2 of 3)	649	IQCF1
chr14	57452212	57452223	Intergenic	172342	OTX2-AS1
chr2	166168798	166168809	intron (NM_001040142, intron 8 of 26)	16521	SCN2A
chr15	100198256	100198267	intron (NM_005587, intron 4 of 10)	25079	MEF2A
chr17	54417754	54417765	intron (NM_153228, intron 3 of 16)	186924	ANKFN1
chr1	61557986	61557997	intron (NM_001134673, intron 2 of 10)	10012	NFIA
chrX	73555787	73555798	Intergenic	31768	ZCCHC13
chr7	68461137	68461148	Intergenic	601467	LOC100507468
chr4	189247422	189247433	Intergenic	-129304	LINC01060
chr2	149674048	149674059	intron (NM_004522, intron 1 of 25)	41262	KIF5C
chrX	28753705	28753716	intron (NM_014271, intron 1 of 10)	148030	IL1RAPL1
chr14	70560994	70561005	intron (NM_033262, intron 2 of 7)	-14066	SLC8A3
chr10	109931991	109932002	Intergenic	-102946	LINC01435
chr8	60229474	60229485	Intergenic	197711	LOC100505501
chr11	8403737	8403748	Intergenic	-113561	LMO1
chr22	41725185	41725196	intron (NM_017590, intron 5 of 22)	-26974	RANGAP1
chr8	22605914	22605925	intron (NM_144962, intron 4 of 6)	-55105	EGR3
chr4	95179125	95179136	intron (NM_001254949, intron 1 of 15)	4686	SMARCAD1
chr4	173542141	173542152	intron (NM_001034845, intron 5 of 12)	67921	LOC101928314
chr11	3978839	3978850	intron (NM_003156, intron 1 of 11)	101553	MIR4687
chr10	56808740	56808751	intron (NM_001354404, intron 3 of 34)	-247695	PCDH15
chr2	161693442	161693453	Intergenic	-300018	TANK
chr2	13231792	13231803	Intergenic	-84660	LOC100506474
chr16	21199738	21199749	Intergenic	26087	ZP2
chr14	102659174	102659185	intron (NM_001353659, intron 1 of 1)	42635	MOK
chr17	58384490	58384501	intron (NM_032582, intron 2 of 33)	-75490	SCARNA20
chr2	185598831	185598842	intron (NM_194250, intron 1 of 3)	135744	ZNF804A
chrY	18089128	18089139	Intergenic	-1173221	NLGN4Y-AS1
chr7	130297143	130297154	intron (NM_012133, intron 7 of 12)	56449	COPG2
chr12	115342677	115342688	Intergenic	-220714	TBX3
chr1	207292974	207292985	intron (NM_000715, intron 4 of 11)	15373	C4BPA
chr19	6692165	6692176	intron (NM_000064, intron 26 of 40)	-21572	TNFSF14
chr14	27426136	27426147	Intergenic	48294	MIR4307
chr9	84174225	84174236	Intergenic	130219	TLE1
chr5	86225401	86225412	Intergenic	182772	LINC02059
chr11	127275031	127275042	Intergenic	134072	LOC101929497
chr1	7669130	7669141	intron (NM_001349608, intron 5 of 21)	-60654	CAMTA1
chr7	100665328	100665339	intron (NR_133665, intron 1 of 11)	1970	MUC17
chr14	52897388	52897399	TTS (NM_001160047)	116378	PTGER2
chr6	165208138	165208149	intron (NR_131926, intron 3 of 3)	27408	MEAT6
chr19	30749654	30749665	Intergenic	-113640	ZNF536
chr15	69983822	69983833	intron (NR_126437, intron 5 of 5)	99289	PCAT29
chr1	9082538	9082549	intron (NM_207420, intron 3 of 11)	3860	SLC2A7
chr4	54732353	54732364	Intergenic	121090	RPL21P44
chr3	36749098	36749109	Intergenic	32248	DCLK3
chr19	1588732	1588743	intron (NM_001281454, intron 1 of 6)	4022	MBD3
chr1	153508748	153508759	promoter-TSS (NM_014624)	-37	S100A6
chr3	110847890	110847901	intron (NM_001243288, intron 5 of 8)	56881	NECTIN3
chr1	196722205	196722216	Intergenic	-21719	CFHR3
chr21	38419567	38419578	Intergenic	16793	LOC105372795
chr11	94678160	94678171	Intergenic	28610	CWC15
chr5	77568341	77568352	intron (NM_003664, intron 1 of 26)	22232	AP3B1
chr16	63285347	63285358	Intergenic	-1214614	CDH8
chr1	229939020	229939031	Intergenic	82539	LINC01682
chr8	146056752	146056763	intron (NM_001349807, intron 3 of 4)	3813	ZNF7
chr1	150453559	150453570	Intergenic	-6275	TARS2
chrX	142761490	142761501	Intergenic	-37570	SLITRK4
chr22	20866930	20866941	intron (NM_001293237, intron 1 of 16)	4601	MED15
chr7	30452543	30452554	Intergenic	22048	LINC01176
chr5	166252254	166252265	Intergenic	101115	LINC01947
chr10	90056926	90056937	intron (NM_001031709, intron 6 of 6)	286150	RNLS
chr5	73856394	73856405	Intergenic	-23599	LINC01331
chr9	13722302	13722313	Intergenic	-205662	LINC00583
chr9	97708231	97708242	promoter-TSS (NR_147614)	-401	LOC101928119
chr10	17369277	17369288	intron (NM_001004470, intron 5 of 7)	-59652	ST8SIA6-AS1
chr11	67452642	67452653	Intergenic	-3953	ALDH3B2
chr3	172028979	172028990	intron (NM_022763, intron 11 of 25)	137261	GHSR
chr2	135525377	135525388	Intergenic	-48812	TMEM163
chr4	114840954	114840965	intron (NM_001354211, intron 4 of 6)	59918	ARSJ
chr6	101849143	101849154	intron (NM_175768, intron 1 of 16)	2288	GRIK2
chr3	139260571	139260582	intron (NR_121609, intron 3 of 4)	-1906	RBP1
chr21	46357714	46357725	intron (NR_027129, intron 1 of 3)	-1892	FAM207A
chrX	152830248	152830259	intron (NM_001001344, intron 18 of 19)	28674	ATP2B3
chr7	157630161	157630172	intron (NM_130842, intron 11 of 21)	-17110	LOC100506585
chr16	62390914	62390925	Intergenic	-320181	CDH8
chr4	129543229	129543240	Intergenic	-187543	JADE1
chr5	83938299	83938310	Intergenic	-257620	EDIL3
chr16	80604057	80604068	promoter-TSS (NR_104665)	-556	LINC01227
chr9	110668783	110668794	Intergenic	-416788	KLF4
chr10	10442851	10442862	Intergenic	61455	LOC101928322
chr14	76410181	76410192	intron (NM_015072, intron 31 of 31)	38178	TGFB3
chr1	4141255	4141266	Intergenic	-132221	LINC01345
chr6	105281973	105281984	intron (NM_001350556, intron 4 of 22)	25442	HACE1
chr14	77874581	77874592	intron (NM_001113475, intron 2 of 5)	14812	NOXRED1
chr4	154906054	154906065	Intergenic	-195832	SFRP2
chr13	26166048	26166059	intron (NM_001313741, intron 24 of 35)	123142	ATP8A2
chr17	46465929	46465940	intron (NM_001075099, intron 2 of 12)	41659	SKAP1
chr8	123674892	123674903	Intergenic	31447	LINC01151
chr10	13558701	13558712	Intergenic	-13731	BEND7
chr9	15060504	15060515	Intergenic	67185	LOC389705
chr8	55447693	55447704	Intergenic	77204	SOX17
chr2	149966277	149966288	intron (NM_001317004, intron 1 of 6)	-8405	LYPD6B
chr8	131685149	131685160	Intergenic	-229249	ASAP1
chrX	44549472	44549483	Intergenic	-147257	FUNDC1
chrX	22313806	22313817	intron (NR_073010, intron 5 of 11)	22782	CBLL2
chr4	47865653	47865664	intron (NM_001278623, intron 18 of 22)	-25536	CORIN
chr2	188301471	188301482	intron (NM_005795, intron 1 of 14)	11544	CALCRL
chr16	84089572	84089583	intron (NM_003791, intron 22 of 22)	-13816	SLC38A8
chr1	48342514	48342525	intron (NM_001194986, intron 2 of 6)	120042	TRABD2B
chr3	127573331	127573342	Intergenic	-31244	MGLL
chr1	63092711	63092722	intron (NM_001272001, intron 11 of 47)	29559	ANGPTL3
chr6	138598629	138598640	intron (NM_020340, intron 12 of 33)	-59008	PBOV1
chr12	101430099	101430110	intron (NM_178826, intron 8 of 26)	134681	ANO4
chr12	59186211	59186222	intron (NR_126341, intron 1 of 1)	-10719	LINC02388
chr5	143523382	143523393	Intergenic	26890	YIPF5
chr1	7669343	7669354	intron (NM_001349608, intron 5 of 21)	-60441	CAMTA1
chr7	133000029	133000040	intron (NM_001037126, intron 4 of 9)	24400	MIR6133
chr11	11593587	11593598	intron (NM_198516, intron 1 of 10)	49968	GALNT18
chr18	64224275	64224286	intron (NR_073130, intron 3 of 11)	47094	CDH19
chr2	215480634	215480645	Intergenic	105734	VWC2L-IT1
chr21	23868756	23868767	Intergenic	397826	LINC00308
chr8	145509409	145509420	intron (NM_015201, intron 2 of 15)	5705	BOP1
chr7	55133550	55133561	intron (NM_001346941, intron 1 of 21)	-43954	EGFR
chr4	1619792	1619803	Intergenic	65920	FAM53A
chr9	113003013	113003024	Intergenic	15901	TXN
chr5	158616577	158616588	intron (NM_144726, intron 3 of 10)	18073	RNF145
chr8	12443980	12443991	intron (NR_047662, intron 6 of 8)	79134	LOC729732
chr3	30140192	30140203	Intergenic	-164551	RBMS3-AS1
chr1	156954207	156954218	exon (NM_014784, exon 3 of 40)	-48177	MIR765
chr13	29009244	29009255	intron (NM_001160031, intron 4 of 11)	60015	FLT1
chr12	95759864	95759875	Intergenic	56171	MIR3685
chr1	185514373	185514384	Intergenic	83241	LINC01350
chr3	12607400	12607411	intron (NM_001271707, intron 1 of 6)	8893	MKRN2
chr13	36995793	36995804	Intergenic	-10168	CCNA1
chr1	103352336	103352347	intron (NM_080629, intron 63 of 66)	221710	COL11A1
chr5	153283098	153283109	Intergenic	-4557	LINC01861
chr11	23443629	23443640	Intergenic	-2899	MIR8054
chr1	3397798	3397809	TTS (NM_014448)	26657	ARHGEF16
chr9	91291576	91291587	Intergenic	69238	MIR4289
chr10	93767005	93767016	intron (NM_003972, intron 25 of 37)	83275	BTAF1
chr14	59306455	59306466	intron (NR_110547, intron 1 of 5)	11455	LINC01500
chr5	109169622	109169633	intron (NM_002372, intron 16 of 21)	-49255	LINC01848
chr5	143253991	143254002	Intergenic	62271	HMHB1
chrX	80871666	80871677	Intergenic	-414231	HMGN5
chr8	130038421	130038432	Intergenic	-60180	LINC00976
chr4	77502574	77502585	intron (NM_020859, intron 2 of 10)	5876	MIR548AH
chr1	204798852	204798863	intron (NM_001005388, intron 1 of 29)	1076	NFASC
chr12	93029906	93029917	Intergenic	-66707	C12orf74
chr13	62950023	62950034	Intergenic	52239	LINC00459
chr1	228659550	228659561	Intergenic	9781	MIR4666A
chr11	58214024	58214035	Intergenic	-6384	OR5B12
chr21	24939304	24939315	Intergenic	-182154	D21S2088E
chr19	34837120	34837131	intron (NM_014686, intron 10 of 13)	-18519	GPI
chr3	67911090	67911101	intron (NR_109992, intron 5 of 6)	-129638	FAM19A1
chr4	114202	114213	intron (NR_110527, intron 3 of 4)	-10150	ZNF718
chr15	24242067	24242078	intron (NR_126392, intron 3 of 5)	21779	PWRN4
chrX	112294641	112294652	intron (NR_110399, intron 1 of 3)	8692	LOC101928437
chr6	20155159	20155170	intron (NM_001080480, intron 1 of 12)	57530	MBOAT1
chr3	60385769	60385780	intron (NM_001354590, intron 5 of 8)	217828	MIR548BB
chr12	23107220	23107231	Intergenic	-221344	LOC101928441
chr4	177984655	177984666	Intergenic	187805	LINC02509
chr9	94020209	94020220	intron (NM_001698, intron 6 of 9)	103991	AUH
chr7	111622418	111622429	intron (NM_014705, intron 7 of 51)	173863	DOCK4-AS1
chr2	222214095	222214106	Intergenic	222977	EPHA4
chr10	5586067	5586078	Intergenic	-17864	CALML3-AS1
chr10	82268882	82268893	intron (NM_001351266, intron 5 of 9)	-22118	LOC102723703
chr17	32103128	32103139	intron (NM_001094, intron 1 of 9)	-242355	AA06
chr7	57458527	57458538	Intergenic	-14198	MIR3147
chr3	22949126	22949137	Intergenic	294937	UBE2E2-AS1
chrX	105481270	105481281	Intergenic	68978	MUM1L1
chr8	96447395	96447406	intron (NR_038207, intron 2 of 2)	-165939	C8orf37
chr1	218796992	218797003	intron (NR_031644, intron 3 of 6)	113561	C1orf143
chr18	64242096	64242107	intron (NR_073130, intron 1 of 11)	29273	CDH19
chr8	20947782	20947793	Intergenic	116291	LINC02153
chr16	79777912	79777923	intron (NR_104663, intron 4 of 5)	-26450	LINC01229
chr20	47241351	47241362	3' UTR (NM_020820, exon 40 of 40)	203063	PREX1
chr14	42775145	42775156	Intergenic	699092	LRFN5
chr1	192757484	192757495	Intergenic	-20679	RGS2
chr3	8894424	8894435	Intergenic	-83130	OXTR
chr1	42946758	42946769	intron (NM_001355224, intron 3 of 22)	17377	CCDC30
chrX	16204192	16204203	Intergenic	18594	MAGEB17
chrX	105926626	105926637	Intergenic	-10436	RNF128
chr15	80953375	80953386	Intergenic	-34271	ABHD17C
chr9	104637722	104637733	Intergenic	-136866	GRIN3A
chr5	2413754	2413765	Intergenic	-101445	LOC100506858
chr3	22261289	22261300	Intergenic	262664	ZNF385D-AS2
chr13	94997019	94997030	intron (NM_005708, intron 6 of 8)	134911	DCT
chr20	57983560	57983571	Intergenic	108084	EDN3
chr6	102496679	102496690	intron (NM_175768, intron 14 of 16)	649824	GRIK2
chr6	145076211	145076222	intron (NM_007124, intron 56 of 73)	349426	SNORA98
chr12	58053718	58053729	Intergenic	-26702	B4GALNT1
chr4	12428073	12428084	Intergenic	203004	LINC02270
chr4	67999121	67999132	Intergenic	288591	LOC101927237
chr2	43927679	43927690	exon (NM_172069, exon 8 of 30)	-24224	C1GALT1C1L
chr21	32063541	32063552	Intergenic	27548	KRTAP21-3
chr13	69890879	69890890	intron (NR_125752, intron 3 of 3)	94407	LINC00383
chr16	65991605	65991616	Intergenic	-381408	LINC00922
chr2	168605794	168605805	Intergenic	-69382	B3GALT1
chr4	15160474	15160485	intron (NR_125911, intron 2 of 5)	156182	CPEB2
chr5	176124365	176124376	Intergenic	-45835	LINC01574
chr11	77936777	77936788	intron (NM_012296, intron 4 of 9)	36925	USP35
chr5	55320839	55320850	Intergenic	29850	FLJ31104
chr7	120260710	120260721	intron (NM_012281, intron 1 of 5)	237461	TSPAN12
chr9	87165516	87165527	Intergenic	-117851	NTRK2
chr19	37124458	37124469	Intergenic	28257	ZNF382
chr2	758434	758445	Intergenic	-80972	TMEM18
chr14	51459245	51459256	intron (NM_015163, intron 7 of 9)	-48003	PYGL
chr22	19602273	19602284	Intergenic	-47917	LINC00895
chr16	90062065	90062076	non-coding (NR_003226, exon 11 of 11)	14458	DBNDD1
chr1	89342440	89342451	intron (NM_001514, intron 2 of 6)	14855	GTF2B
chr4	58479997	58480008	Intergenic	187965	LINC02380
chr7	71294117	71294128	intron (NM_001017440, intron 4 of 5)	508085	CALN1
chr10	1830976	1830987	Intergenic	-51312	ADARB2
chr4	4586860	4586871	intron (NR_037888, intron 2 of 5)	-42793	STX18
chr14	23383677	23383688	intron (NM_001352764, intron 1 of 14)	4713	RBM23
chr12	47364614	47364625	Intergenic	-108766	PCED1B
chr14	67716239	67716250	intron (NM_001256550, intron 1 of 14)	8233	MPP5
chr13	85907982	85907993	Intergenic	-29750	LINC00351
chr18	4596723	4596734	Intergenic	-141463	DLGAP1
chr3	110556726	110556737	Intergenic	232074	NECTIN3-AS1
chr12	52225852	52225863	promoter-TSS (NM_001013690)	-157	FIGNL2
chr17	26238846	26238857	Intergenic	-18443	LYRM9
chr17	10033787	10033798	intron (NM_201433, intron 1 of 13)	68075	GAS7
chr19	30217466	30217477	Intergenic	-10776	C19orf12
chr4	22248734	22248745	Intergenic	92549	LOC100505912
chr12	48511537	48511548	intron (NM_001354737, intron 3 of 24)	-1470	PFKM
chr1	154967235	154967246	TTS (NM_018655)	1179	LENEP
chr10	97978772	97978783	intron (NR_047680, intron 5 of 15)	52495	BLNK
chr2	19732730	19732741	Intergenic	-174364	OSR1
chr3	196243952	196243963	Intergenic	-1721	SMCO1
chr16	80074524	80074535	Intergenic	245384	LINC01229
chr16	10560260	10560271	intron (NM_001256160, intron 8 of 11)	61789	LINC01290
chr1	197314668	197314679	intron (NM_201253, intron 3 of 11)	77340	CRB1
chr20	23750348	23750359	Intergenic	-18780	CST1
chr17	626924	626935	Intergenic	-8834	VPS53
chr15	88094029	88094040	Intergenic	-26125	LINC00052
chr1	181787791	181787802	Intergenic	243050	ZNF648
chr1	37810562	37810573	Intergenic	129476	LINC01137
chr12	74837812	74837823	Intergenic	-93733	ATXN7L3B
chr6	23454235	23454246	Intergenic	-672173	NRSN1
chr3	45183375	45183386	intron (NM_178181, intron 1 of 3)	4533	CDCP1
chr2	69407280	69407291	intron (NM_032208, intron 14 of 17)	76472	MIR3126
chr18	1116575	1116586	Intergenic	-188587	LINC01904
chr9	31608608	31608619	Intergenic	-227126	LINC01243
chr7	73748815	73748826	intron (NM_003388, intron 2 of 16)	45016	CLIP2
chr3	48427040	48427051	intron (NM_207102, intron 10 of 10)	13337	FBXW12
chr1	102296234	102296245	non-coding (NR_110212, exon 3 of 7)	16396	OLFM3
chr10	54016765	54016776	intron (NM_001098512, intron 10 of 17)	57117	PRKG1-AS1
chr1	172617331	172617342	Intergenic	-10811	FASLG
chr4	159192080	159192091	Intergenic	60685	TMEM144
chr20	44979233	44979244	intron (NM_173073, intron 9 of 9)	13858	SLC35C2
chr17	44359810	44359821	intron (NM_001103154, intron 4 of 4).2	-12681	LRRC37A
chr12	5197606	5197617	Intergenic	44527	KCNA5
chr11	77120468	77120479	intron (NM_001128620, intron 1 of 15)	64634	PAK1
chr8	141132888	141132899	intron (NM_001321646, intron 16 of 21)	-22260	PEG13
chrX	107912390	107912401	intron (NM_033380, intron 41 of 50)	67211	IRS4
chr13	87439929	87439940	Intergenic	-124240	LINC00430
chr11	59861483	59861494	exon (NM_001256916, exon 5 of 6)	5352	MS4A2
chr18	59422954	59422965	Intergenic	7551	LINC01544
chr1	30704764	30704775	Intergenic	-194311	LINC01648
chr19	10238961	10238972	Intergenic	-8367	EIF3G
chr20	31961780	31961791	intron (NM_016082, intron 9 of 13)	27589	CDK5RAP1
chr16	18425550	18425561	intron (NR_146336, intron 28 of 34).2	963	NPIPA7
chr1	202892609	202892620	intron (NM_001303051, intron 2 of 11)	3785	KLHL12
chr3	50429800	50429811	intron (NM_001005505, intron 4 of 37)	27041	CYB561D2
chr2	186433004	186433015	Intergenic	170436	LOC101927196
chr9	72138040	72138051	intron (NM_001163, intron 1 of 12)	149229	APBA1
chr4	142704121	142704132	Intergenic	146378	IL15
chr8	23944308	23944319	Intergenic	-207239	ADAM28
chr12	44797153	44797164	Intergenic	472285	NELL2
chr14	93254126	93254137	Intergenic	-6444	GOLGA5
chr13	106119187	106119198	intron (NR_040247, intron 4 of 6)	628	DAOA
chr2	19271595	19271606	Intergenic	-44875	LINC01376
chr6	97043658	97043669	intron (NM_001322466, intron 1 of 5)	32663	FHL5
chr4	112537760	112537771	Intergenic	-528787	FAM241A
chr16	55410040	55410051	Intergenic	51575	IRX6
chr1	188960552	188960563	Intergenic	1484582	BRINP3
chr1	242907760	242907771	Intergenic	-219768	PLD5
chr15	69274552	69274563	intron (NR_033671, intron 2 of 16)	-32476	NOX5
chr4	39392380	39392391	Intergenic	-16087	KLB
chr17	74191576	74191587	intron (NM_052916, intron 2 of 18)	44808	RNF157
chr22	36348861	36348872	intron (NM_001082578, intron 1 of 13)	8853	RBFOX2
chr6	96410312	96410323	Intergenic	-53527	FUT9
chr9	24669651	24669662	Intergenic	-123983	IZUMO3
chr4	40854322	40854333	intron (NM_001166051, intron 1 of 6)	4844	APBB2
chr3	104693264	104693275	Intergenic	-392287	ALCAM
chr8	19640695	19640706	Intergenic	-25161	CSGALNACT1
chr9	20904283	20904294	intron (NM_017794, intron 23 of 45)	117363	SNORA30B
chr1	40879201	40879212	intron (NM_001198980, intron 5 of 9)	16735	SMAP2
chr14	101708585	101708596	Intergenic	121398	LINC02285
chr4	101472095	101472106	Intergenic	-32851	EMCN
chr14	62009801	62009812	intron (NM_006255, intron 12 of 13)	27105	LINC01303
chr10	127205469	127205480	Intergenic	-57465	TEX36-AS1
chr12	113358078	113358089	TTS (NM_016816)	13502	OAS1
chr3	34524909	34524920	Intergenic	684852	PDCD6IP
chr10	63534943	63534954	Intergenic	112230	CABCOCO1
chr12	122314976	122314987	intron (NM_001171993, intron 1 of 15)	11535	HPD
chrX	114496496	114496507	Intergenic	-27781	LUZP4
chr1	4435818	4435829	Intergenic	-36287	LINC01777
chr5	81278181	81278192	intron (NM_001131028, intron 2 of 8)	10343	ATG10
chr15	60852876	60852887	intron (NM_134260, intron 1 of 11)	31825	RORA
chr18	45720566	45720577	intron (NM_001318841, intron 2 of 4)	-56892	ZBTB7C
chr1	179130822	179130833	intron (NM_007314, intron 1 of 11)	-18604	ABL2
chr2	72010519	72010530	Intergenic	316693	DYSF
chr6	83604663	83604674	intron (NR_146807, intron 10 of 10)	170891	UBE3D
chr9	71153379	71153390	intron (NM_153237, intron 1 of 1)	2398	TMEM252
chr12	7857260	7857271	Intergenic	-6784	DPPA3
chr11	77558132	77558143	intron (NM_024684, intron 2 of 3)	25978	AAMDC
chr2	14912189	14912200	Intergenic	139388	FAM84A
chr2	56899553	56899564	Intergenic	-486654	LOC100129434
chr3	124365267	124365278	intron (NM_001024660, intron 37 of 59)	61767	KALRN
chr5	42853884	42853895	Intergenic	-41712	SELENOP
chr6	94862804	94862815	Intergenic	434789	TSG1
chr17	42666917	42666928	Intergenic	32111	FZD2
chr16	61327494	61327505	Intergenic	-237830	MIR4426
chr12	79886527	79886538	Intergenic	73496	MIR1252
chr18	19981255	19981266	Intergenic	16617	CTAGE1
chr2	84350020	84350031	Intergenic	-167780	FUNDC2P2
chr5	118365435	118365446	intron (NR_134250, intron 1 of 2)	7915	LOC105379143
chr8	5031329	5031340	Intergenic	-179007	CSMD1
chr3	10093739	10093750	intron (NM_001018115, intron 17 of 43)	25593	FANCD2
chr6	125762348	125762359	Intergenic	-139072	HDDC2
chr7	27421707	27421718	Intergenic	-134865	EVX1-AS
chr6	168176712	168176723	Intergenic	-19491	LOC441179
chr3	143196671	143196682	intron (NM_173653, intron 11 of 15)	135589	SLC9A9-AS1
chr4	111337374	111337385	Intergenic	-59849	ENPEP
chr4	60368165	60368176	Intergenic	488880	LINC02429
chr7	151198654	151198665	intron (NM_005614, intron 1 of 7)	18350	RHEB
chr19	37504431	37504442	Intergenic	-64687	ZNF420
chr19	9641106	9641117	intron (NM_001318056, intron 6 of 6)	8209	ZNF426
chr20	45344522	45344533	intron (NM_030777, intron 1 of 4)	6249	SLC2A10
chr17	29681303	29681314	intron (NM_001042492, intron 51 of 57)	-32542	EVI2A
chr1	100720253	100720264	Intergenic	-4850	DBT
chr17	33184641	33184652	Intergenic	103881	CCT6B
chr3	141739803	141739814	intron (NM_001178139, intron 3 of 12)	7698	TFDP2
chr6	100883325	100883336	intron (NM_005068, intron 8 of 10)	28220	SIM1
chr5	19206779	19206790	Intergenic	679596	CDH18
chrY	23798028	23798039	Intergenic	-41482	TTTY13
chr13	38315844	38315855	intron (NM_001135958, intron 2 of 9)	128712	TRPC4
chr19	38337501	38337512	intron (NR_040015, intron 2 of 5)	8329	LOC100631378
chr7	142784219	142784230	Intergenic	-23343	OR6W1P
chr17	74736972	74736983	intron (NM_001242532, intron 2 of 12)	3395	MFSD11
chr3	64207612	64207623	intron (NM_198859, intron 1 of 7)	3513	PRICKLE2
chr10	29948124	29948135	intron (NM_001323600, intron 2 of 36)	-24229	SVIL
chr6	88194213	88194224	intron (NM_006416, intron 2 of 7)	11576	SLC35A1
chr22	38707381	38707392	intron (NM_152221, intron 2 of 10)	6026	CSNK1E
chr21	31966740	31966751	Intergenic	1987	KRTAP6-3
chrX	122491024	122491035	intron (NM_000828, intron 5 of 15)	172934	GRIA3
chr10	97679332	97679343	intron (NM_001130446, intron 3 of 7)	11616	CC2D2B
chr1	20347291	20347302	Intergenic	-40365	PLA2G2A
chr12	67407247	67407258	Intergenic	82811	LOC102724421
chr14	26608403	26608414	Intergenic	458551	NOVA1
chr16	15471181	15471192	intron (NM_001351200, intron 1 of 8)	964	NPIPA5
chr7	98114323	98114334	Intergenic	-83902	BAIAP2L1
chr1	183195667	183195678	intron (NM_005562, intron 8 of 22)	40499	LAMC2
chr6	37440525	37440536	intron (NM_015050, intron 16 of 23)	27169	CCDC167
chr5	1450018	1450029	Intergenic	-4481	SLC6A3
chr5	72965621	72965632	intron (NM_001080479, intron 1 of 36)	43644	ARHGEF28
chr5	28806443	28806454	Intergenic	-120528	LSP1P3
chr9	113622565	113622576	Intergenic	176489	LPAR1
chr9	114370252	114370263	intron (NR_034087, intron 2 of 2)	5575	LRRC37A5P
chr13	42504481	42504492	intron (NM_001009814, intron 2 of 25)	30734	VWA8
chr11	80610585	80610596	Intergenic	-136745	LOC101928944
chr2	88502721	88502732	Intergenic	30069	THNSL2
chr12	38397147	38397158	Intergenic	-313404	ALG10B
chr7	63133597	63133608	Intergenic	52135	MIR4283-1
chr7	71142130	71142141	intron (NM_022479, intron 8 of 10)	-369380	MIR3914-1
chr22	28963353	28963364	intron (NM_001145418, intron 2 of 22)	107502	MIR5739
chr7	36315518	36315529	intron (NM_030636, intron 3 of 7)	91258	KIAA0895
chr6	130025566	130025577	intron (NM_033515, intron 1 of 14)	5798	ARHGAP18
chr1	22047944	22047955	intron (NM_032236, intron 13 of 26)	-52077	RAP1GAP
chr2	64042200	64042211	Intergenic	-25892	UGP2
chr13	62022123	62022134	Intergenic	-20050	LINC02339
chr8	79931648	79931659	Intergenic	-213896	IL7
chr5	172910622	172910633	Intergenic	-96009	LOC285593
chr11	115594634	115594645	Intergenic	10840	LOC101928985
chr11	133803681	133803692	intron (NM_001277285, intron 7 of 19)	22962	IGSF9B
chr6	24850173	24850184	intron (NM_015864, intron 10 of 13)	27414	RIPOR2
chr3	19093880	19093891	Intergenic	-96131	KCNH8
chr9	4389080	4389091	Intergenic	-89051	GLIS3
chr7	92996770	92996781	Intergenic	115391	MIR653
chr7	107438653	107438664	intron (NM_000111, intron 1 of 20)	5019	SLC26A3
chr13	46851359	46851370	TTS (NM_001282460)	20614	LINC00563
chr3	140541620	140541631	Intergenic	-119036	SLC25A36
chrX	57632955	57632966	Intergenic	14692	ZXDB
chr18	51964185	51964196	Intergenic	77293	C18orf54
chr11	134057297	134057308	intron (NM_015261, intron 16 of 34)	-36045	SNORD153
chr3	79442785	79442796	intron (NM_002941, intron 2 of 30)	-18086	LOC101927374
chr8	92090163	92090174	intron (NM_001286745, intron 4 of 7)	7745	OTUD6B
chr4	106391140	106391151	intron (NM_176869, intron 1 of 11)	4081	PPA2
chr20	47175287	47175298	Intergenic	186639	LINC00494
chr2	119937718	119937729	Intergenic	-21253	C1QL2
chr16	74091038	74091049	Intergenic	158376	LOC101928035
chr4	58388889	58388900	Intergenic	96857	LINC02380
chr11	41529919	41529930	Intergenic	-48739	LRRC4C
chr2	172803804	172803815	intron (NM_003642, intron 3 of 10)	24875	HAT1
chr22	16646264	16646275	Intergenic	-196466	OR11H1
chr17	56408823	56408834	promoter-TSS (NR_029683)	-150	MIR142
chr10	6358471	6358482	Intergenic	-10030	LOC399715
chr12	63308301	63308312	intron (NM_020700, intron 1 of 9)	20358	PPM1H
chr4	11244833	11244844	Intergenic	-125612	MIR572
chr2	88779792	88779803	Intergenic	-27745	FOXI3
chr5	59530299	59530310	intron (NM_001349241, intron 1 of 17)	-253235	PART1
chr9	126434991	126435002	intron (NR_148208, intron 6 of 20)	-187096	MIR7150
chr7	147905352	147905363	intron (NM_014141, intron 18 of 23)	278673	MIR548T
chr6	98469581	98469592	Intergenic	-2820	MIR2113
chr1	221497866	221497877	Intergenic	11766	C1orf140
chr3	113431207	113431218	Intergenic	-15720	USF3
chrX	37275888	37275899	intron (NM_000950, intron 3 of 4)	67311	PRRG1
chr11	91593045	91593056	Intergenic	-492211	FAT3
chr11	41450425	41450436	intron (NM_001258419, intron 1 of 6)	30755	LRRC4C
chrX	125270138	125270149	Intergenic	26399	LOC101928495
chr16	24414517	24414528	Intergenic	-136385	RBBP6
chr9	105713441	105713452	Intergenic	-44146	CYLC2
chr10	42653610	42653621	Intergenic	209877	LOC441666
chr7	123120469	123120480	intron (NM_178827, intron 7 of 12)	52527	IQUB
chr5	171350194	171350205	intron (NM_033644, intron 1 of 12)	83677	FBXW11
chr22	25718683	25718694	Intergenic	4465	IGLL3P
chr5	164821047	164821058	Intergenic	923768	LOC102546299
chr6	40880847	40880858	intron (NR_110873, intron 1 of 5)	110166	LOC101929555
chr5	126048993	126049004	Intergenic	63179	LMNB1-DT
chrX	53763936	53763947	Intergenic	-50268	HUWE1
chr11	25006741	25006752	intron (NM_001009909, intron 9 of 11)	488231	LUZP2
chr5	63630515	63630526	3' UTR (NM_001323292, exon 7 of 7)	168851	RNF180
chr1	239971629	239971640	intron (NM_000740, intron 3 of 4)	-89216	CHRM3-AS2
chr10	66999824	66999835	Intergenic	-315554	LOC101928887
chr10	54671119	54671130	Intergenic	-139665	MBL2
chr4	6080620	6080631	intron (NM_001306133, intron 8 of 12)	115720	JAKMIP1
chr2	1796077	1796088	exon (NM_001329851, exon 24 of 24)	-47764	PXDN
chr4	121961392	121961403	intron (NM_024574, intron 2 of 3)	32275	NDNF
chr19	35137363	35137374	TTS (NR_045208)	591	SCGB2B3P
chr3	30269668	30269679	Intergenic	-290686	LINC01985
chr15	89362973	89362984	intron (NM_013227, intron 1 of 17)	16305	ACAN
chr6	136204285	136204296	intron (NM_018945, intron 1 of 12)	31457	PDE7B
chr12	124203963	124203974	intron (NM_012463, intron 2 of 19)	7104	ATP6V0A2
chr3	136079446	136079457	intron (NM_005862, intron 26 of 33)	110285	PCCB
chr7	117533388	117533399	Intergenic	-19833	CTTNBP2
chrX	103604059	103604070	Intergenic	-104466	ESX1
chr2	43011303	43011314	intron (NM_012205, intron 2 of 9)	8442	HAAO
chr15	41382150	41382161	intron (NM_017553, intron 5 of 35)	26288	INO80
chr15	52534743	52534754	intron (NM_018728, intron 19 of 40)	34648	MIR1266
chr17	36169745	36169756	Intergenic	-64682	HNF1B
chr2	35717135	35717146	Intergenic	20670	MIR548AD
chr17	35752360	35752371	intron (NM_198839, intron 1 of 59)	14536	ACACA
chr18	75776714	75776725	Intergenic	-71037	LINC01029
chr11	77594547	77594558	intron (NM_033547, intron 22 of 22)	62393	AAMDC
chr14	83263854	83263865	Intergenic	154884	LINC02301
chr2	61268440	61268451	intron (NM_002618, intron 2 of 3)	-23052	PUS10
chr9	139589928	139589939	Intergenic	-8023	AGPAT2
chr8	110877607	110877618	Intergenic	110463	KCNV1
chr18	63068132	63068143	Intergenic	-349350	CDH7
chr15	24716515	24716526	Intergenic	30247	PWRN3
chr20	31027907	31027918	TTS (NM_015338)	43474	NOL4L
chr15	101818500	101818511	promoter-TSS (NM_203472)	-781	SELENOS
chr2	233275522	233275533	TTS (NM_031313)	3976	ALPG
chr1	233397098	233397109	intron (NM_014801, intron 3 of 33)	34355	PCNX2
chr10	131036011	131036022	Intergenic	-229431	MGMT
chr12	125845840	125845851	intron (NM_052907, intron 2 of 8)	34684	TMEM132B
chr12	126913451	126913462	intron (NR_146291, intron 2 of 2)	2765	LINC02350
chr7	104604521	104604532	Intergenic	27085	LINC01004
chr15	90229422	90229433	intron (NM_001271573, intron 1 of 1)	4587	PEX11A
chr4	138007476	138007487	intron (NR_149105, intron 2 of 3)	-107428	LINC02510
chr10	12136346	12136357	intron (NM_018706, intron 7 of 16)	25436	DHTKD1
chr15	79246099	79246110	Intergenic	-8665	CTSH
chr11	44051038	44051049	Intergenic	-18487	ACCSL
chr5	57807679	57807690	Intergenic	18251	MIR548AE2
chrX	151984492	151984503	Intergenic	14803	CETN2
chr12	94708682	94708693	intron (NM_001042399, intron 13 of 15)	52391	PLXNC1
chr4	96574326	96574337	Intergenic	-103971	UNC5C
chr6	132858490	132858501	promoter-TSS (NM_175057)	-931	TAAR9
chr22	16987183	16987194	Intergenic	86511	CCT8L2
chr12	125217001	125217012	Intergenic	131512	SCARB1
chr4	131554324	131554335	Intergenic	256814	LINC02479
chr8	69416691	69416702	intron (NM_001349476, intron 5 of 13)	-172971	C8orf34-AS1
chr13	86009260	86009271	intron (NR_046989, intron 1 of 3)	71528	LINC00351
chr14	49735156	49735167	Intergenic	317972	RPS29
chr9	17526870	17526881	Intergenic	-52076	SH3GL2
chr4	88896183	88896194	promoter-TSS (NM_001251830)	-613	SPP1
chr17	34951878	34951889	intron (NM_024308, intron 2 of 6)	3658	DHRS11
chr9	29693962	29693973	Intergenic	-480003	LINGO2
chr4	33083162	33083173	Intergenic	730508	LINC02353
chr4	134670212	134670223	Intergenic	452685	PABPC4L
chr6	28324957	28324968	promoter-TSS (NM_001135215)	-915	ZSCAN31
chr9	21075129	21075140	Intergenic	2827	IFNB1
chr12	130224089	130224100	intron (NM_133448, intron 1 of 8)	164117	TMEM132D
chr9	46194923	46194934	Intergenic	-26659	LOC105376064
chr10	33790549	33790560	Intergenic	-166722	NRP1
chr20	58606980	58606991	Intergenic	-23994	C20orf197
chr11	15554923	15554934	Intergenic	-110502	LOC102724957
chr11	20036424	20036435	intron (NM_001111018, intron 11 of 37)	-7672	NAV2
chr1	213911554	213911565	Intergenic	-186532	LINC00538
chr19	28016315	28016326	Intergenic	-268018	LOC101927151
chr5	169283772	169283783	intron (NM_004946, intron 27 of 51)	123983	FAM196B
chr3	121474600	121474611	Intergenic	-5992	GOLGB1
chr1	3388079	3388090	intron (NM_014448, intron 6 of 14)	16938	ARHGEF16
chr8	56768227	56768238	Intergenic	-24153	LYN
chr6	1886285	1886296	intron (NM_001500, intron 7 of 10)	275610	FOXC1
chr10	110574946	110574957	Intergenic	-745901	LINC01435
chr7	157733993	157734004	intron (NM_130842, intron 10 of 21)	86722	LOC100506585
chr5	90626532	90626543	Intergenic	-16319	LUCAT1
chr1	212967577	212967588	intron (NM_001146170, intron 1 of 8)	2413	TATDN3
chrX	13922463	13922474	intron (NM_001001994, intron 1 of 6)	34474	GPM6B
chr17	25582518	25582529	Intergenic	38498	MIR4522
chr4	95619975	95619986	Intergenic	58703	BMPR1B-DT
chr8	140789213	140789224	intron (NM_001321646, intron 20 of 21)	-73920	KCNK9
chr17	70842080	70842091	intron (NM_001352693, intron 6 of 9)	-205475	LINC00511
chr3	39669379	39669390	Intergenic	125828	MOBP
chr3	20305202	20305213	Intergenic	-77483	SGO1
chr4	88883347	88883358	Intergenic	-13449	SPP1
chr11	41573083	41573094	Intergenic	-91903	LRRC4C
chr1	4452794	4452805	Intergenic	-19311	LINC01777
chr22	33146597	33146608	intron (NM_001135774, intron 6 of 13)	-50199	TIMP3
chr2	204691638	204691649	Intergenic	-40867	CTLA4
chr17	20969841	20969852	Intergenic	-9022	LINC01563
chr17	25440793	25440804	Intergenic	-24532	LOC105371703
chr10	120329318	120329329	Intergenic	25836	PRLHR
chr6	156058237	156058248	Intergenic	-209688	MIR1202
chr15	27201889	27201900	Intergenic	-14534	GABRG3
chr1	168837669	168837680	Intergenic	81496	LINC00626
chr19	946291	946302	intron (NM_005224, intron 3 of 8)	20260	ARID3A
chr7	74816929	74816940	intron (NM_001145064, intron 2 of 8)	-50188	SPDYE10P
chr17	3963819	3963830	intron (NM_015113, intron 30 of 54)	82428	ZZEF1
chr8	69750349	69750360	Intergenic	266070	LINC01592
chr2	103211720	103211731	Intergenic	-24267	SLC9A2
chr7	122694006	122694017	Intergenic	-58258	TAS2R16
chr14	23844521	23844532	intron (NM_172314, intron 2 of 2)	-1490	CMTM5
chr2	190745400	190745411	Intergenic	-96309	ORMDL1
chr1	12764122	12764133	Intergenic	-11990	AADACL3
chr12	124836676	124836687	intron (NM_001077261, intron 28 of 47)	-14894	MIR6880
chr6	161917863	161917874	intron (NM_013987, intron 8 of 10)	25860	LOC105378098
chr9	72353196	72353207	intron (NM_001099666, intron 3 of 7)	21674	PTAR1
chr11	4137475	4137486	5' UTR (NM_001330193, exon 1 of 13)	173	RRM1
chr2	221826440	221826451	Intergenic	610632	EPHA4
chr1	13635778	13635789	TTS (NM_001291381).2	5852	PRAMEF33
chr17	36857155	36857166	Intergenic	1423	MIR4734
chrX	58194500	58194511	Intergenic	-257439	ZXDA
chr12	93054010	93054021	Intergenic	-42603	C12orf74
chrX	16418176	16418187	Intergenic	227026	MIR548AM
chr13	109220575	109220586	Intergenic	-27919	MYO16
chr15	22984723	22984734	intron (NM_001033028, intron 8 of 15)	28974	CYFIP1
chr11	21751389	21751400	Intergenic	-463327	ANO5
chr7	153637473	153637484	intron (NM_001039350, intron 1 of 25)	53297	DPP6
chr5	142643355	142643366	Intergenic	71296	ARHGAP26-IT1
chr6	85176407	85176418	intron (NR_132100, intron 2 of 4)	8234	LINC01611
chr2	132302710	132302721	Intergenic	17468	CCDC74A
chr1	83764625	83764636	Intergenic	-147106	LINC01712
chr9	94502810	94502821	intron (NM_004560, intron 4 of 8)	-104189	MIR3910-2
chr1	225945524	225945535	Intergenic	-19985	SRP9
chr13	69295186	69295197	Intergenic	164265	LINC00550
chr11	71286151	71286162	Intergenic	7764	KRTAP5-11
chr22	19021344	19021355	Intergenic	11213	DGCR10
chr3	46783454	46783465	TTS (NM_199183)	2785	PRSS45
chr2	16827598	16827609	intron (NM_030797, intron 1 of 11)	19530	FAM49A
chr17	36068277	36068288	intron (NM_000458, intron 5 of 8)	36786	HNF1B
chr11	43835390	43835401	intron (NM_016142, intron 4 of 10)	-66961	ALKBH3
chr12	79235752	79235763	Intergenic	-22015	SYT1
chr16	87013192	87013203	Intergenic	-78192	LINC02181
chr15	77598507	77598518	intron (NM_024776, intron 1 of 7)	-80767	LINC00597
chr6	144909544	144909555	intron (NM_007124, intron 50 of 73)	182759	SNORA98
chrX	105943281	105943292	intron (NM_024539, intron 1 of 6)	6219	RNF128
chr7	48326525	48326536	intron (NM_152701, intron 19 of 61)	115474	ABCA13
chr14	36117130	36117141	intron (NM_014990, intron 30 of 40)	113888	INSM2
chr13	115041558	115041569	Intergenic	2261	MIR4502
chr11	81653855	81653866	intron (NR_120571, intron 6 of 7)	-51983	MIR4300
chr5	140333059	140333070	intron (NM_018898, intron 1 of 3)	-12682	PCDHAC2
chr14	36574860	36574871	intron (NR_073454, intron 1 of 2)	35233	LINC00609
chr12	382657	382668	Intergenic	-10624	SLC6A13
chr15	87037898	87037909	intron (NM_152336, intron 18 of 24)	-177705	AGBL1-AS1
chr19	53502841	53502852	Intergenic	-6063	ZNF702P
chr9	98576034	98576045	non-coding (NR_023390, exon 3 of 3)	-61860	ERCC6L2
chr3	195428649	195428660	intron (NR_122105, intron 2 of 4)	2383	MIR570
chr6	133143004	133143015	Intergenic	4652	SNORA33
chr5	152360939	152360950	Intergenic	-9036	LINC01470
chr16	52907631	52907642	Intergenic	179148	LOC105371267
chr1	205756632	205756643	Intergenic	-12028	RAB29
chr14	40359439	40359450	Intergenic	-457741	FBXO33
chrX	46380616	46380627	intron (NM_001190417, intron 5 of 5)	24270	ZNF674
chr14	96630040	96630051	Intergenic	-41089	BDKRB2
chr8	47076596	47076607	Intergenic	452663	ASNSP1
chr6	81590059	81590070	Intergenic	773738	BCKDHB
chr22	50429952	50429963	Intergenic	21097	IL17REL
chr3	55492974	55492985	Intergenic	22446	WNT5A
chr6	6643363	6643374	intron (NM_004271, intron 3 of 4)	-20310	LY86-AS1
chr4	120553606	120553617	Intergenic	-3631	PDE5A
chr19	48296242	48296253	Intergenic	10613	TPRX1
chr4	84498825	84498836	intron (NM_001256421, intron 3 of 12)	41361	GPAT3
chr12	11657237	11657248	Intergenic	-17631	LOC440084
chrY	20792168	20792179	Intergenic	-39767	TTTY9B
chr11	91858791	91858802	Intergenic	-226465	FAT3
chr6	16391369	16391380	intron (NM_000332, intron 7 of 8)	152564	GMPR
chr6	4543946	4543957	Intergenic	54920	LINC02533
chr22	45945221	45945232	intron (NM_006487, intron 13 of 14)	46508	FBLN1
chr22	47150146	47150157	Intergenic	-8362	TBC1D22A
chr4	23951341	23951352	intron (NR_148983, intron 2 of 15)	-59647	PPARGC1A
chr20	33593538	33593549	exon (NM_015638, exon 16 of 19)	-15269	MIR499B
chr16	90061366	90061377	non-coding (NR_003226, exon 11 of 11)	15157	DBNDD1
chrX	105871903	105871914	intron (NM_001184782, intron 3 of 12)	-11135	MIR548AN
chr13	107399550	107399561	Intergenic	93328	LINC00443
chr17	7515115	7515126	intron (NM_004860, intron 1 of 16)	-2261	SHBG
chr9	110930869	110930880	Intergenic	-678874	KLF4
chr7	19295905	19295916	Intergenic	-110867	FERD3L
chr2	124166976	124166987	Intergenic	-335925	LINC01826
chr14	81258315	81258326	intron (NM_152446, intron 13 of 23)	147563	CEP128
chr16	20474767	20474778	intron (NM_001308172, intron 2 of 13)	11990	ACSM2A
chr16	47753512	47753523	Intergenic	-138974	LINC02133
chr18	67642750	67642761	Intergenic	-18344	CD226
chr6	50290776	50290787	Intergenic	-274418	DEFB112
chr13	47861023	47861034	Intergenic	-389818	HTR2A
chr1	211340520	211340531	Intergenic	-33069	KCNH1
chr8	72408018	72408029	intron (NM_172059, intron 2 of 17)	51868	EYA1
chr15	81828245	81828256	Intergenic	-161754	TMC3
chr8	124642770	124642781	Intergenic	22414	KLHL38
chr4	114693078	114693089	Intergenic	-10001	CAMK2D
chr9	116353278	116353289	intron (NM_130795, intron 11 of 15)	-2916	RGS3
chr2	27709861	27709872	intron (NM_015662, intron 1 of 47)	2811	IFT172
chr7	62936580	62936591	Intergenic	-77167	LOC100287834
chr11	98495682	98495693	Intergenic	-396018	CNTN5
chr7	20407813	20407824	intron (NM_002214, intron 3 of 13)	-36434	LOC101927811
chr9	65909240	65909251	Intergenic	-399636	SPATA31A5
chr4	117279054	117279065	Intergenic	58179	MIR1973
chr9	7677401	7677412	Intergenic	122399	DMAC1
chr3	48986515	48986526	5' UTR (NM_001349224, exon 3 of 16)	-29703	ARIH2OS
chr8	29685125	29685136	intron (NR_125817, intron 1 of 2)	889	LOC101929470
chr9	37104645	37104656	Intergenic	-15818	ZCCHC7
chr3	153427161	153427172	intron (NR_146713, intron 2 of 6)	53148	LINC02006
chr17	21130277	21130288	Intergenic	-12375	TMEM11
chr3	111608165	111608176	intron (NM_001134437, intron 3 of 17)	29603	PHLDB2
chr4	13079109	13079120	Intergenic	406874	RAB28
chr1	156452546	156452557	intron (NM_001271629, intron 2 of 10)	7839	MEF2D
chr5	173493764	173493775	intron (NM_015980, intron 3 of 4)	21163	NSG2
chr19	5107321	5107332	intron (NM_015015, intron 9 of 22)	138203	KDM4B
chr13	76489350	76489361	Intergenic	19912	LINC00561
chr3	83891236	83891247	Intergenic	1027484	LINC00971
chr10	69157244	69157255	intron (NM_013266, intron 5 of 17)	5918	MIR7151
chr4	107625606	107625617	Intergenic	270831	LINC02173
chr7	31818282	31818293	intron (NM_001191058, intron 17 of 18)	91657	PPP1R17
chr1	77612602	77612613	intron (NM_005482, intron 9 of 10)	72524	PIGK
chr4	183131101	183131112	Intergenic	-33477	TENM3
chr2	133167238	133167249	Intergenic	-6903	GPR39
chr3	35455174	35455185	Intergenic	-19665	LOC101928135
chr2	200653258	200653269	intron (NM_001350855, intron 3 of 3)	62632	FTCDNL1
chr10	85565424	85565435	Intergenic	-128585	LOC105378397
chr13	87582404	87582415	intron (NR_132371, intron 1 of 1)	18235	LINC00430
chr16	27288367	27288378	intron (NR_037184, intron 1 of 4)	-8260	NSMCE1
chr11	19457147	19457158	intron (NM_001111018, intron 1 of 37)	71623	NAV2-AS5
chrX	99770392	99770403	Intergenic	-69392	TNMD
chr12	10058701	10058712	intron (NM_207375, intron 4 of 4)	24619	KLRF2
chrY	28777986	28777997	Intergenic	903355	TTTY3
chr11	134672179	134672190	Intergenic	66346	LOC729305
chrX	150625791	150625802	Intergenic	-58226	LOC105377213
chrY	22086328	22086339	Intergenic	-179509	KDM5D
chr10	93826782	93826793	intron (NM_001178137, intron 9 of 9)	143052	BTAF1
chr2	15298851	15298862	Intergenic	402615	NBAS
chrX	63657347	63657358	Intergenic	-42020	MTMR8
chr12	133214569	133214580	intron (NM_006231, intron 41 of 48)	19209	P2RX2
chrX	134709475	134709486	intron (NM_182540, intron 13 of 16)	-54882	INTS6L-AS1
chr4	101333161	101333172	intron (NM_016242, intron 10 of 11)	-16763	SNORA101A
chr13	40307357	40307368	intron (NM_001145079, intron 18 of 18)	-69091	MIR4305
chr12	8153385	8153396	Intergenic	-31968	FOXJ2
chr10	79120770	79120781	intron (NR_126365, intron 3 of 5)	10146	KCNMA1-AS3
chr4	35025895	35025906	Intergenic	-754532	LINC02484
chr16	34269619	34269630	Intergenic	135137	UBE2MP1
chr5	56162739	56162750	intron (NM_005921, intron 6 of 19)	-42342	SETD9
chr5	79475075	79475086	intron (NM_178276, intron 2 of 12)	76820	SERINC5
chr10	21612986	21612997	Intergenic	149761	NEBL-AS1
chr11	36198941	36198952	intron (NM_001304263, intron 3 of 4)	-99496	LOC101928510
chr6	148462180	148462191	Intergenic	-131226	SASH1
chr8	97798782	97798793	intron (NM_016134, intron 2 of 7)	141333	CPQ
chr2	214919749	214919760	intron (NM_024532, intron 13 of 15)	296964	MIR4438
chr7	108465432	108465443	Intergenic	59206	C7orf66
chr5	107488221	107488232	intron (NM_001163315, intron 6 of 8)	229572	FBXL17
chr12	99159072	99159083	intron (NM_001352209, intron 8 of 9)	120000	APAF1
chr18	158968	158979	intron (NM_001037334, intron 1 of 14)	491	USP14
chr10	106160844	106160855	intron (NM_001008723, intron 13 of 17)	47328	CFAP58
chr3	172840478	172840489	intron (NM_031955, intron 1 of 10)	18574	SPATA16
chr7	79619147	79619158	Intergenic	-144987	GNAI1
chr8	121218007	121218018	intron (NM_021110, intron 9 of 47)	80666	COL14A1
chr6	57731865	57731876	Intergenic	476941	MIR548U
chr14	62415715	62415726	Intergenic	-46820	SYT16
chr20	20192236	20192247	intron (NM_015585, intron 17 of 26)	154952	CFAP61
chr3	197328033	197328044	Intergenic	26713	LOC220729
chr5	123361951	123361962	Intergenic	412256	LINC01170
chr10	132004657	132004668	Intergenic	69990	GLRX3
chr10	31506110	31506121	intron (NR_134478, intron 1 of 2)	29304	LOC101929352
chr6	136284048	136284059	intron (NM_018945, intron 2 of 12)	109911	LOC644135
chr12	108274804	108274815	Intergenic	22738	LOC728739
chr20	121713	121724	Intergenic	-1475	DEFB126
chr1	14781528	14781539	Intergenic	-35065	KAZN-AS1
chr12	54548744	54548755	Intergenic	28895	LINC02381
chr13	61849889	61849900	Intergenic	-75881	MIR3169
chr4	112390569	112390580	Intergenic	-675978	FAM241A
chr1	40364971	40364982	TTS (NM_005376)	2710	MYCL
chr8	34429677	34429688	Intergenic	-211756	LINC01288
chr8	12488153	12488164	intron (NR_047662, intron 2 of 8)	34961	LOC729732
chr2	41640290	41640301	Intergenic	-464399	LINC01913
chrX	4234045	4234056	Intergenic	317562	LOC101928201
chr15	89207648	89207659	Intergenic	25680	ISG20
chr4	176646064	176646075	intron (NM_201592, intron 1 of 6)	62757	GPM6A
chr2	214545449	214545460	intron (NM_024532, intron 10 of 15)	-77336	MIR4438
chr9	11399051	11399062	Intergenic	785851	PTPRD-AS2
chr2	612354	612365	Intergenic	54159	LOC105373352
chr15	77233727	77233738	intron (NM_002902, intron 3 of 6)	9771	RCN2
chr2	11638173	11638184	Intergenic	-31876	E2F6
chr7	157733285	157733296	intron (NM_130842, intron 10 of 21)	86014	LOC100506585
chr8	3209507	3209518	intron (NM_033225, intron 21 of 69)	-623522	LOC101927815
chr9	130181733	130181744	Intergenic	-4914	ZNF79
chr5	80858052	80858063	intron (NM_001256732, intron 4 of 16)	-168070	ACOT12
chr6	73429485	73429496	intron (NM_001160134, intron 1 of 11)	89268	KCNQ5-IT1
chr18	6574656	6574667	intron (NR_120518, intron 2 of 5)	63247	LINC01387
chr8	111011411	111011422	Intergenic	-23341	KCNV1
chr2	44606577	44606588	intron (NM_024766, intron 2 of 10)	17540	CAMKMT
chr11	104656363	104656374	Intergenic	113028	CASP12
chr7	151496334	151496345	intron (NM_016203, intron 1 of 15)	-7408	LOC644090
chr9	130157957	130157968	Intergenic	-1454	SLC2A8
chr4	187070028	187070039	intron (NM_015398, intron 1 of 13)	4039	FAM149A
chr12	60702277	60702288	Intergenic	619165	SLC16A7
chr2	99459411	99459422	intron (NM_207362, intron 2 of 9)	-71056	LOC101927070
chr21	22345026	22345037	Intergenic	-25582	NCAM2
chr21	38706038	38706049	Intergenic	-31831	DYRK1A
chr2	202233702	202233713	Intergenic	-11587	ALS2CR12
chr5	113173686	113173697	Intergenic	324333	YTHDC2
chr12	68724375	68724386	intron (NM_001354972, intron 2 of 14)	1813	MDM1
chr6	147529486	147529497	intron (NM_139244, intron 2 of 25)	-3742	STXBP5-AS1
chr2	137272310	137272321	Intergenic	-250816	THSD7B
chr12	61501459	61501470	Intergenic	1085155	FAM19A2
chr18	77695267	77695278	intron (NM_025078, intron 3 of 5)	16380	PQLC1
chr10	65712926	65712937	Intergenic	-431097	JMJD1C
chr13	43631809	43631820	intron (NM_013238, intron 1 of 5)	34453	DNAJC15
chr2	144608035	144608046	Intergenic	-86593	LOC101928386
chr5	106440896	106440907	Intergenic	-94187	LINC01950
chr4	168867296	168867307	Intergenic	-146386	ANXA10
chr5	159639213	159639224	intron (NM_001040442, intron 1 of 5)	13171	FABP6
chr3	71817002	71817013	Intergenic	-13084	EIF4E3
chr2	181029461	181029472	Intergenic	-157687	CWC22
chr17	78408096	78408107	intron (NM_001164637, intron 8 of 8)	14884	MIR4730
chr13	70916673	70916684	Intergenic	-234054	KLHL1
chr7	37626543	37626554	Intergenic	-96829	GPR141
chr1	115540642	115540653	Intergenic	-31797	TSHB
chr3	51971244	51971255	exon (NM_004704, exon 6 of 15)	4707	RRP9
chr7	129532409	129532420	intron (NM_001202498, intron 1 of 6)	60368	UBE2H
chr12	33495727	33495738	Intergenic	97021	SYT10
chr8	112681369	112681380	Intergenic	292507	LINC02237
chr6	28270755	28270766	TTS (NM_032507)	21447	PGBD1
chr2	242162793	242162804	intron (NM_001001891, intron 22 of 24)	34875	ANO7
chrY	4056820	4056831	Intergenic	609700	TGIF2LY
chrX	24814388	24814399	intron (NM_001330360, intron 26 of 36)	51836	SCARNA23
chr8	52131120	52131131	Intergenic	590879	PXDNL
chr6	30753872	30753883	intron (NR_138037, intron 1 of 3)	19276	HCG20
chr14	40709890	40709901	Intergenic	-714020	LINC02315
chr17	6163309	6163320	Intergenic	175137	AIPL1
chr5	145675002	145675013	Intergenic	-43579	POU4F3
chrY	7353482	7353493	Intergenic	211475	PRKY
chr6	132108986	132108997	Intergenic	-4320	MIR548H5
chr3	58819422	58819433	intron (NM_198463, intron 12 of 15)	9231	C3orf67-AS1
chr3	163651572	163651583	Intergenic	237766	MIR1263
chr10	126798417	126798428	intron (NM_001321013, intron 1 of 9)	49264	CTBP2
chr9	85336787	85336798	Intergenic	341250	RASEF
chr5	66963767	66963778	Intergenic	-21156	LINC02242
chr3	31927764	31927775	intron (NM_001174060, intron 1 of 10)	-95496	ZNF860
chr11	10573064	10573075	intron (NR_034094, intron 1 of 2)	10287	MRVI1-AS1
chr2	136080264	136080275	intron (NM_032143, intron 6 of 20)	186072	SNORA40B
chr9	110222250	110222261	intron (NR_121581, intron 1 of 7)	6610	LINC01509
chr19	2426419	2426430	TTS (NM_182973)	1489	TIMM13
chr19	58252485	58252496	Intergenic	-5673	ZNF776
chr22	29343370	29343381	intron (NM_032173, intron 1 of 8)	29999	ZNRF3
chr3	125694710	125694721	intron (NM_001012337, intron 3 of 5)	6729	ROPN1B
chr10	28063204	28063215	Intergenic	-28432	MKX
chr22	35843970	35843981	Intergenic	47860	MCM5
chr1	189322376	189322387	Intergenic	1122758	BRINP3
chr17	2143181	2143192	intron (NM_001256827, intron 2 of 11)	-3046	SMG6
chr20	58157587	58157598	intron (NM_001199505, intron 1 of 12)	5029	PHACTR3
chr3	151555077	151555088	intron (NR_110203, intron 1 of 2)	23222	AADAC
chr5	160639095	160639106	Intergenic	-273468	LINC02159
chrX	28687265	28687276	intron (NM_014271, intron 1 of 10)	81590	IL1RAPL1
chr6	24429209	24429220	3' UTR (NM_001503, exon 25 of 25)	26079	MRS2
chr2	25046590	25046601	intron (NM_001320613, intron 17 of 21)	-30345	PTRHD1
chr20	23562756	23562767	Intergenic	-13376	CST9L
chr3	115091528	115091539	Intergenic	-225407	ZBTB20
chr5	110795422	110795433	intron (NM_001323377, intron 6 of 9)	-52496	STARD4-AS1
chr16	8328540	8328551	Intergenic	259282	TMEM114
chr6	86342607	86342618	intron (NM_001159673, intron 5 of 10)	8556	SYNCRIP
chr11	118320255	118320266	intron (NM_005933, intron 1 of 35)	13056	KMT2A
chr2	147029621	147029632	Intergenic	-314998	PABPC1P2
chrX	32641010	32641021	intron (NM_000109, intron 11 of 78)	18660	MIR548F5
chr10	101939243	101939254	intron (NM_001347856, intron 2 of 10)	6485	ERLIN1
chr14	33717971	33717982	intron (NM_173159, intron 3 of 11)	309518	NPAS3
chrX	15040577	15040588	Intergenic	137170	MOSPD2
chr4	57956993	57957004	intron (NM_001253835, intron 1 of 3)	-18929	IGFBP7-AS1
chr15	74638978	74638989	intron (NM_000781, intron 2 of 8)	-14909	PPIAP46
chr6	125092471	125092482	intron (NM_001040214, intron 4 of 6)	-191214	RNF217
chr3	173121067	173121078	intron (NM_014932, intron 1 of 6)	4835	NLGN1
chr12	63088071	63088082	intron (NM_020700, intron 6 of 9)	90611	MIRLET7I
chr19	8194891	8194902	intron (NM_032447, intron 16 of 63)	18856	FBN3
chr16	51985390	51985401	Intergenic	122451	C16orf97
chr16	50234253	50234264	intron (NM_001040284, intron 2 of 12)	47430	TENT4B
chr9	106633025	106633036	Intergenic	-128959	LOC101928523
chr2	142249294	142249305	intron (NM_018557, intron 2 of 90)	639970	LRP1B
chr18	23033695	23033706	Intergenic	-101487	ZNF521
chr2	19745798	19745809	Intergenic	-187432	OSR1
chrX	80874116	80874127	Intergenic	-416681	HMGN5
chr7	56831664	56831675	Intergenic	48759	LOC401357
chr2	124231570	124231581	Intergenic	-400519	LINC01826
chr8	4063087	4063098	intron (NM_033225, intron 3 of 69)	789235	CSMD1
chr3	54170663	54170674	intron (NM_018398, intron 2 of 37)	13976	CACNA2D3
chr9	35468162	35468173	intron (NR_003581, intron 11 of 17)	-21662	RUSC2
chr14	78865499	78865510	intron (NR_073547, intron 4 of 20)	-4569	NRXN3
chr7	121661982	121661993	intron (NM_002851, intron 13 of 29)	122356	AASS
chr4	183464099	183464110	intron (NM_001080477, intron 3 of 27)	299521	TENM3
chr16	1241140	1241151	intron (NM_001005407, intron 2 of 33)	34108	TPSG1
chr13	46277609	46277620	intron (NM_152719, intron 2 of 2)	1011	SPERT
chrX	114322862	114322873	Intergenic	38137	SNORA35B
chr1	93474444	93474455	Intergenic	-47371	FAM69A
chr12	125153764	125153775	Intergenic	-101760	NCOR2
chr6	120151925	120151936	intron (NR_134600, intron 2 of 3)	-184394	MIR3144
chr15	60105466	60105477	Intergenic	-123739	BNIP2
chr9	29259182	29259193	Intergenic	-45223	LINGO2
chr18	37118352	37118363	intron (NR_024391, intron 2 of 3)	83781	MIR924
chr9	127722827	127722838	intron (NM_001144877, intron 17 of 17)	-19447	GOLGA1
chr8	48971518	48971529	intron (NM_003350, intron 3 of 3)	50529	UBE2V2
chr18	54043843	54043854	Intergenic	-185356	LOC642484
chr11	68801	68812	Intergenic	63046	LINC01001
chr22	41799184	41799195	Intergenic	21257	TEF
chr18	28394699	28394710	Intergenic	228076	DSC3
chr20	56569235	56569246	Intergenic	-9719	LINC01742
chr14	107288702	107288713	Intergenic	-29494	MIR5195
chr6	158928425	158928436	3' UTR (NM_020245, exon 14 of 14)	-29037	TMEM181
chr7	76730901	76730912	intron (NR_146190, intron 4 of 6)	20699	FAM185BP
chr4	43933577	43933588	Intergenic	-85295	LINC02475
chr3	42592391	42592402	3' UTR (NM_032970, exon 7 of 7)	-18299	VIPR1-AS1
chr3	46323834	46323845	Intergenic	39968	CCR3
chr17	39443466	39443477	Intergenic	11522	KRTAP9-7
chr15	102052074	102052085	Intergenic	-21893	PCSK6
chr14	39687766	39687777	Intergenic	-15353	MIA2
chr8	6652653	6652664	Intergenic	-40417	GS1-24F4.2
chr1	204439325	204439336	intron (NM_002646, intron 2 of 33)	20143	PIK3C2B
chr6	65943240	65943251	intron (NM_001292009, intron 12 of 43)	-68065	LOC441155
chr5	84614800	84614811	Intergenic	-934121	EDIL3
chr6	107019542	107019553	3' UTR (NM_001318746, exon 9 of 9)	57825	RTN4IP1
chr1	79254012	79254023	Intergenic	138541	IFI44
chr2	168115277	168115288	exon (NM_001079810, exon 10 of 10)	71490	XIRP2
chrX	10900259	10900270	Intergenic	-48456	MID1
chr5	59009121	59009132	intron (NM_001349241, intron 4 of 17)	55311	PDE4D
chrY	3766601	3766612	Intergenic	319481	TGIF2LY
chr17	21277963	21277974	Intergenic	-1730	KCNJ12
chr4	123856171	123856182	intron (NM_001345856, intron 5 of 15)	11952	SPATA5
chr4	22806515	22806526	intron (NR_102355, intron 4 of 4)	90809	GBA3
chr17	2857763	2857774	intron (NM_001100398, intron 3 of 23)	11420	LOC101927911
chr6	47510326	47510337	intron (NM_012120, intron 3 of 17)	64807	CD2AP
chr13	71274592	71274603	Intergenic	-314675	LINC00348
chrX	40449324	40449335	intron (NM_005765, intron 2 of 8)	9114	ATP6AP2
chr6	145476740	145476751	Intergenic	-579259	LOC100507557
chr12	9525225	9525236	intron (NR_120481, intron 1 of 1)	5171	LINC02367
chr20	60699967	60699978	intron (NM_144703, intron 2 of 8)	2456	LSM14B
chr16	24346422	24346433	intron (NM_006539, intron 1 of 3)	79554	CACNG3
chr17	45717516	45717527	Intergenic	-9682	KPNB1
chrX	13861407	13861418	intron (NM_001001994, intron 1 of 6)	-25935	GPM6B
chrX	48035300	48035311	Intergenic	20893	SSX5
chr9	127839755	127839766	intron (NM_173690, intron 2 of 18)	66077	SCAI
chr19	48118269	48118280	intron (NM_015711, intron 1 of 14)	6822	BICRA
chr7	14373467	14373478	intron (NM_001350718, intron 22 of 24)	-342423	ETV1
chr1	2290755	2290766	intron (NM_001301060, intron 8 of 10)	-6661	LOC100129534
chr13	72243251	72243262	intron (NM_080759, intron 3 of 11)	198073	DACH1
chrX	151658823	151658834	Intergenic	-38998	GABRA3
chrX	32208520	32208531	intron (NM_000109, intron 44 of 78)	-34940	DMD
chr9	135879687	135879698	Intergenic	-16124	SNORD141A
chr2	67238282	67238293	Intergenic	-75290	LINC01828
chr3	197276037	197276048	intron (NM_203315, intron 1 of 6)	6815	BDH1
chr17	8881694	8881705	Intergenic	-12671	PIK3R5
chrY	7223786	7223797	intron (NR_028062, intron 4 of 7)	81779	PRKY
chr15	93811513	93811524	Intergenic	-179076	RGMA
chr16	69706220	69706231	intron (NM_173215, intron 9 of 13)	36352	SNORD13H
chr11	107733304	107733315	Intergenic	-3396	SLC35F2
chr20	30906656	30906667	intron (NM_004798, intron 5 of 8)	-39485	ASXL1
chr22	44833274	44833285	Intergenic	-5927	LINC01656
chr7	122405503	122405514	intron (NM_001009571, intron 1 of 27)	-62488	RNF148
chr2	111020112	111020123	intron (NR_037626, intron 2 of 3)	16903	LOC100507334
chr22	46843329	46843340	intron (NM_014246, intron 2 of 34)	89732	CELSR1
chr2	38264141	38264152	promoter-TSS (NR_102712)	-663	RMDN2-AS1
chr3	182587517	182587528	intron (NM_014616, intron 17 of 29)	76232	ATP11B
chr20	30388952	30388963	3' UTR (NM_012112, exon 18 of 18)	-18220	MYLK2
chr16	23840640	23840651	Intergenic	-6654	PRKCB
chr7	69173974	69173985	intron (NM_001127231, intron 1 of 17)	110075	AUTS2
chr7	96979531	96979542	Intergenic	233632	SDHAF3
chr21	46656635	46656646	intron (NR_135279, intron 1 of 2)	2386	LINC00334
chr2	184915824	184915835	Intergenic	-327872	MIR548AE1
chr12	67028198	67028209	intron (NM_021150, intron 1 of 23)	44721	GRIP1
chr10	48916364	48916375	Intergenic	-36222	GLUD1P2
chr15	92015924	92015935	intron (NR_110106, intron 1 of 3)	9361	CRAT37
chr1	103111967	103111978	Intergenic	462079	COL11A1
chr16	83448560	83448571	intron (NM_001220489, intron 5 of 12)	-93385	MIR3182
chr8	83562009	83562020	Intergenic	-262324	LOC101927141
chr6	42715462	42715473	intron (NM_001318819, intron 1 of 13)	772	BICRAL
chr3	64286266	64286277	Intergenic	-75141	PRICKLE2
chr7	15543005	15543016	intron (NM_001004320, intron 3 of 12)	58629	AGMO
chr6	3803651	3803662	Intergenic	-45943	FAM50B
chr11	19289853	19289864	Intergenic	-26657	E2F8
chr2	14616332	14616343	Intergenic	-75256	LINC00276
chr12	38311832	38311843	Intergenic	-398719	ALG10B
chr5	32315941	32315952	Intergenic	-2833	MTMR12
chr2	43196103	43196114	Intergenic	70573	LINC01819
chr10	92210390	92210401	intron (NR_110657, intron 3 of 6)	90166	LOC101926942
chrX	152331422	152331433	Intergenic	-6831	PNMA6A
chr6	135275606	135275617	Intergenic	-4352	ALDH8A1
chr13	92419792	92419803	intron (NM_004466, intron 5 of 7)	368925	GPC5
chr17	50225894	50225905	intron (NM_001082534, intron 2 of 9)	10232	CA10
chr11	91715424	91715435	Intergenic	-369832	FAT3
chr6	149299405	149299416	intron (NM_005715, intron 5 of 7)	-13591	UST-AS1
chr3	15575912	15575923	Intergenic	-12660	COLQ
chr21	29826590	29826601	Intergenic	-85044	LINC00161
chr4	87498418	87498429	Intergenic	-17044	PTPN13
chr5	61104182	61104193	Intergenic	-72663	C5orf64-AS1
chr10	103489225	103489236	Intergenic	-34179	FBXW4
chr16	30400916	30400927	intron (NM_001214907, intron 1 of 1)	-5511	ZNF48
chr5	174790482	174790493	Intergenic	80733	DRD1
chrX	64048202	64048213	Intergenic	148205	ZC4H2
chr22	24263939	24263950	Intergenic	-22828	MIF-AS1
chr11	65950968	65950979	intron (NM_018026, intron 1 of 23)	-73791	KLC2
chr3	123155529	123155540	intron (NM_183357, intron 1 of 20)	11857	ADCY5
chr2	74485238	74485249	intron (NM_021196, intron 7 of 25)	56908	SLC4A5
chr7	82515847	82515858	intron (NM_014510, intron 9 of 19)	276344	PCLO
chr11	68848077	68848088	intron (NM_139075, intron 17 of 24)	-2561	MIR3164
chr11	94367153	94367164	intron (NR_135096, intron 4 of 6)	66685	PIWIL4
chr2	133381144	133381155	intron (NM_001508, intron 1 of 1)	46793	LYPD1
chr15	76960760	76960771	intron (NM_020843, intron 20 of 31)	81778	MIR3713
chr9	125363317	125363328	Intergenic	-13694	OR1Q1
chr8	43613876	43613887	Intergenic	466297	POTEA
chr6	17396503	17396514	intron (NM_006366, intron 1 of 12)	2773	CAP2
chr1	225311158	225311169	intron (NM_001373, intron 26 of 83)	193808	DNAH14
chr2	68267372	68267383	Intergenic	22781	C1D
chr4	89220936	89220947	intron (NR_134237, intron 1 of 3)	14860	LOC105369192
chr15	26879897	26879908	intron (NM_000814, intron 3 of 8)	-5578	GABRB3
chr9	46948628	46948639	Intergenic	104771	LOC103908604
chr5	36193552	36193563	3' UTR (NM_001287340, exon 12 of 12)	41413	SKP2
chr12	67325594	67325605	Intergenic	164464	LOC102724421
chrX	25950954	25950965	Intergenic	-205500	MAGEB18
chr6	160809947	160809958	intron (NM_021977, intron 1 of 10)	40548	SLC22A3
chr12	94931982	94931993	Intergenic	-23577	MIR5700
chrY	24050556	24050567	intron (NM_001006118, intron 11 of 11).3	-9889	RBMY1A1
chr22	28173942	28173953	intron (NM_002430, intron 1 of 1)	23538	MN1
chr19	18493017	18493028	Intergenic	-3747	GDF15
chr3	131559692	131559703	intron (NM_001289112, intron 2 of 15)	145077	MIR5704
chr6	147520252	147520263	intron (NR_034115, intron 1 of 10)	-5236	STXBP5
chr2	199236521	199236532	intron (NR_110267, intron 2 of 2)	3294	LINC01923
chr10	115828287	115828298	Intergenic	24487	ADRB1
chr22	34270964	34270975	intron (NM_004737, intron 1 of 15)	45440	LARGE1
chr6	151315232	151315243	intron (NR_146720, intron 21 of 28)	-12906	MTHFD1L
chr7	104518192	104518203	intron (NM_199000, intron 2 of 2)	48894	LHFPL3-AS2
chr1	84781426	84781437	intron (NM_001010971, intron 2 of 3)	13098	SAMD13
chr7	54994332	54994343	Intergenic	-92376	EGFR
chr15	59687339	59687350	Intergenic	-22274	MYO1E
chr20	5665918	5665929	Intergenic	-65109	SHLD1
chrY	19067759	19067770	Intergenic	-545073	FAM41AY2
chr8	99380236	99380247	Intergenic	-59008	KCNS2
chr14	52760663	52760674	Intergenic	-20347	PTGER2
chr17	52108042	52108053	Intergenic	207809	KIF2B
chr17	31421283	31421294	intron (NM_001094, intron 2 of 9)	101420	SPACA3
chr3	39584745	39584756	Intergenic	41194	MOBP
chr7	99402423	99402434	Intergenic	-20618	CYP3A4
chr9	117285624	117285635	Intergenic	-17894	WHRN
chr2	27666011	27666022	TTS (NM_001321362)	784	KRTCAP3
chr14	46444167	46444178	Intergenic	-89189	LINC00871
chr11	78036762	78036773	intron (NM_080491, intron 1 of 9)	16158	GAB2
chr4	135876126	135876137	Intergenic	168582	LINC02485
chr6	14056309	14056320	Intergenic	-61172	CD83
chr12	99146015	99146026	intron (NM_001352209, intron 8 of 9)	106943	APAF1
chr3	64650474	64650485	intron (NM_001318781, intron 3 of 38)	-20066	ADAMTS9-AS2
chr18	69177031	69177042	Intergenic	69155	LINC01541
chr8	79793378	79793389	Intergenic	-75626	IL7
chr6	37694857	37694868	Intergenic	-29097	MDGA1
chr8	63554814	63554825	intron (NR_130764, intron 3 of 6)	-335600	UG0898H09
chr2	46284603	46284614	intron (NM_005400, intron 10 of 14)	-239932	EPAS1
chr9	78519689	78519700	intron (NM_006200, intron 1 of 20)	14135	PCSK5
chr4	26757861	26757872	TTS (NM_001292054)	103999	LOC105374546
chr6	106276323	106276334	Intergenic	-257866	PRDM1
chr12	59823690	59823701	Intergenic	-166125	SLC16A7
chr1	70051472	70051483	intron (NM_001350216, intron 1 of 25)	17041	LRRC7
chr1	184172737	184172748	Intergenic	151958	TSEN15
chr11	83223280	83223291	intron (NM_001364, intron 16 of 22)	170182	DLG2
chr11	125457588	125457599	intron (NR_132372, intron 1 of 2)	4869	STT3A-AS1
chrX	36800779	36800790	Intergenic	-225647	FAM47C
chr3	67562304	67562315	intron (NM_003848, intron 6 of 10)	142728	SUCLG2
chr9	38110718	38110729	Intergenic	-41514	SHB
chr17	68984325	68984336	Intergenic	213989	CASC17
chr8	140973029	140973040	intron (NM_001321646, intron 18 of 21)	137599	PEG13
chr5	112867644	112867655	intron (NM_022828, intron 4 of 29)	18291	YTHDC2
chr13	113155194	113155205	intron (NM_001286278, intron 19 of 20)	87299	TUBGCP3
chr20	45216419	45216430	intron (NM_001193340, intron 8 of 12)	-37212	OCSTAMP
chr5	101341151	101341162	Intergenic	291096	SLCO4C1
chr4	8544492	8544503	Intergenic	-37466	GPR78
chr10	8667570	8667581	Intergenic	-31222	LOC105376398
chr2	27936497	27936508	intron (NR_135200, intron 1 of 1)	2096	LINC01460
chr1	177320669	177320680	promoter-TSS (NR_126001)	-47	LINC01645
chr4	42875490	42875501	Intergenic	-19787	GRXCR1
chr16	1241401	1241412	intron (NM_001005407, intron 2 of 33)	33847	TPSG1
chr22	43269556	43269567	intron (NM_001349969, intron 11 of 11)	-16154	ARFGAP3
chr1	215641184	215641195	Intergenic	-99532	KCTD3
chr14	61776057	61776068	Intergenic	-12098	PRKCH
chr9	26614752	26614763	Intergenic	278068	CAAP1
chr7	20776757	20776768	intron (NM_178559, intron 14 of 18)	49745	SP8
chr17	56717643	56717654	intron (NM_198393, intron 2 of 32)	51767	TEX14
chr4	138829077	138829088	Intergenic	-181085	SLC7A11-AS1
chr13	113305590	113305601	intron (NM_207440, intron 1 of 2)	4238	ATP11AUN
chr4	148617377	148617388	Intergenic	-12002	PRMT9
chrX	154275590	154275601	intron (NM_023934, intron 3 of 4)	20532	FUNDC2
chr11	95590016	95590027	intron (NM_001243571, intron 10 of 17)	66397	CEP57
chr16	19596578	19596589	intron (NM_001300743, intron 7 of 27)	29847	VPS35L
chr5	137396459	137396470	Intergenic	-23116	WNT8A
chr4	163874506	163874517	Intergenic	140268	MIR4454
chr9	44433908	44433919	Intergenic	32144	LOC103908605
chr8	139307111	139307122	intron (NM_015912, intron 3 of 19)	201948	FAM135B
chr2	135844273	135844284	intron (NM_012233, intron 3 of 23)	34444	RAB3GAP1
chr5	98338418	98338429	intron (NR_151718, intron 3 of 3)	73586	LOC100289230
chr2	231065115	231065126	intron (NM_004510, intron 10 of 14)	19706	SP110
chr2	11230507	11230518	Intergenic	41789	FLJ33534
chr16	4040443	4040454	intron (NM_001116, intron 5 of 10)	-40004	LOC102724927
chr8	63661035	63661046	intron (NR_130764, intron 4 of 6)	-229379	UG0898H09
chr1	65750797	65750808	intron (NM_014787, intron 1 of 18)	20426	DNAJC6
chr1	183932266	183932277	intron (NM_015101, intron 6 of 11)	74632	COLGALT2
chr18	30683499	30683510	intron (NM_001308126, intron 19 of 22)	-330531	KLHL14
chr3	44927242	44927253	intron (NM_003241, intron 2 of 13)	11150	TGM4
chr6	34072310	34072321	intron (NM_001256813, intron 1 of 10)	1443	GRM4
chrX	152615498	152615509	3' UTR (NM_001080485, exon 5 of 5)	-1983	LOC105373378
chrX	122091747	122091758	Intergenic	-226343	GRIA3
chr12	109250674	109250685	intron (NM_001161330, intron 1 of 13)	679	SSH1
chr16	14534334	14534345	intron (NM_002582, intron 23 of 23)	-70217	LINC02130
chr19	16697905	16697916	intron (NM_004831, intron 1 of 2)	-14718	SLC35E1
chr8	34528691	34528702	Intergenic	-112742	LINC01288
chr4	184685294	184685305	Intergenic	-33875	STOX2
chr5	29803871	29803882	Intergenic	-76790	LOC105374704
chr20	17410991	17411002	intron (NM_001201529, intron 6 of 10)	101017	BFSP1
chr16	16392710	16392721	Intergenic	-1300	MIR3179-1
chr9	38021641	38021652	intron (NM_003028, intron 1 of 5)	47563	SHB
chr2	81598530	81598541	Intergenic	95534	LINC01815
chr1	78304778	78304789	intron (NM_198549, intron 7 of 15)	-49416	NEXN
chr22	47703264	47703275	Intergenic	-38051	LOC339685
chr9	100900364	100900375	intron (NM_052820, intron 2 of 11)	-18735	TRIM14
chr11	25141797	25141808	Intergenic	623287	LUZP2
chr1	207659784	207659795	intron (NM_001006658, intron 19 of 19)	-9683	CR1
chr2	141252654	141252665	intron (NM_018557, intron 56 of 90)	91594	MIR7157
chrY	9756581	9756592	Intergenic	8180	TTTY23
chr5	41269079	41269090	Intergenic	-7545	C6
chr8	133336837	133336848	intron (NM_004519, intron 1 of 14)	122666	KCNQ3
chr8	135170389	135170400	Intergenic	271656	LOC101927822
chr9	6050241	6050252	Intergenic	-34607	RANBP6
chr1	210008516	210008527	intron (NM_014388, intron 5 of 11)	7210	UTP25
chr10	36466459	36466470	Intergenic	399235	PCAT5
chrX	21774082	21774093	intron (NM_014332, intron 1 of 4)	2190	SMPX
chr19	19964081	19964092	Intergenic	-12552	ZNF253
chr14	105633217	105633228	intron (NM_002226, intron 2 of 25)	1938	JAG2
chr2	240116457	240116468	non-coding (NR_026664, exon 1 of 1)	690	MGC16025
chr8	58522016	58522027	Intergenic	-136686	LOC286178
chr9	8262162	8262173	Intergenic	-462362	DMAC1
chr7	105068929	105068940	Intergenic	-39098	SRPK2
chr9	122937530	122937541	Intergenic	69792	MIR147A
chr11	18555271	18555282	intron (NM_001261386, intron 6 of 6)	-6774	TSG101
chr13	30497203	30497214	intron (NR_047501, intron 1 of 1)	3579	LINC00572
chr17	55484004	55484015	intron (NM_170721, intron 5 of 9)	116948	LOC101927557
chr11	38918104	38918115	Intergenic	247702	LINC01493
chr4	115412719	115412730	Intergenic	-106833	UGT8
chr13	69265414	69265425	Intergenic	194037	LINC00550
chr5	62556912	62556923	Intergenic	682356	IPO11-LRRC70
chr16	25050415	25050426	Intergenic	7359	LOC554206
chr13	98803945	98803956	intron (NM_001001715, intron 1 of 2)	8599	FARP1
chr20	14048477	14048488	intron (NM_001351663, intron 2 of 17)	72337	MACROD2
chr14	93671435	93671446	intron (NM_032490, intron 1 of 1)	-1960	UBR7
chr17	61731951	61731962	intron (NM_002401, intron 4 of 15)	32156	MAP3K3
chr7	38102526	38102537	Intergenic	-115276	STARD3NL
chr5	159196336	159196347	Intergenic	102049	LINC01847
chr3	139364480	139364491	intron (NM_178177, intron 1 of 4)	32406	NMNAT3
chr7	42202405	42202416	intron (NM_000168, intron 2 of 14)	74207	GLI3
chr20	35980927	35980938	intron (NM_198291, intron 1 of 13)	6402	SRC
chr6	136209161	136209172	intron (NM_018945, intron 1 of 12)	36333	PDE7B
chr22	43741980	43741991	Intergenic	-2592	SCUBE1
chr10	27119216	27119227	intron (NM_001012750, intron 1 of 10)	30794	ABI1
chr6	51040593	51040604	Intergenic	254160	TFAP2B
chr4	22270496	22270507	Intergenic	70787	LOC100505912
chr22	41877257	41877268	intron (NM_001098, intron 1 of 17)	12134	ACO2
chr7	123880293	123880304	Intergenic	111851	LOC101928211
chrX	148394831	148394842	Intergenic	192047	IDS
chr18	39406091	39406102	Intergenic	-129066	PIK3C3
chr2	152159671	152159682	Intergenic	-13247	NMI
chr8	140090575	140090586	Intergenic	-164332	COL22A1
chr2	33466407	33466418	intron (NM_000627, intron 5 of 29)	106749	LTBP1
chr18	76073923	76073934	Intergenic	-368246	LINC01029
chr8	10448347	10448358	Intergenic	64264	RP1L1
chrX	135083120	135083131	intron (NM_001330652, intron 6 of 16)	15540	SLC9A6
chr12	66824013	66824024	intron (NM_021150, intron 13 of 23)	127694	HELB
chr18	31804271	31804282	promoter-TSS (NM_001353232)	-762	NOL4
chr17	76015213	76015224	intron (NM_018996, intron 2 of 20)	14901	TNRC6C
chr11	72960030	72960041	Intergenic	-15514	P2RY6
chr2	189167894	189167905	intron (NR_045563, intron 2 of 12)	5681	MIR561
chr4	43342948	43342959	Intergenic	151606	LINC02383
chr2	181572778	181572789	intron (NR_104325, intron 1 of 5)	15953	SCHLAP1
chr18	11944464	11944475	Intergenic	-35674	MPPE1
chr2	156340395	156340406	Intergenic	771042	LINC01876
chr2	108914030	108914041	intron (NM_001056, intron 3 of 7)	8941	SULT1C2
chr2	78031676	78031687	intron (NR_110288, intron 3 of 3)	-111378	LINC01851
chr1	152635758	152635769	promoter-TSS (NM_178430)	-123	LCE2D
chr6	38193714	38193725	intron (NM_152733, intron 8 of 9)	-255652	BTBD9-AS1
chr7	97109040	97109051	Intergenic	-252225	TAC1
chr8	4101268	4101279	intron (NM_033225, intron 3 of 69)	751054	CSMD1
chr5	147327060	147327071	Intergenic	-40965	C5orf46
chr17	68465093	68465104	Intergenic	299423	KCNJ2
chr3	86312270	86312281	Intergenic	-218817	LINC02070
chr2	213327451	213327462	intron (NM_001042599, intron 1 of 26)	-36373	MIR548F2
chr9	134650339	134650350	Intergenic	-35014	RAPGEF1
chr10	73336152	73336163	intron (NM_052836, intron 8 of 12)	-64481	CDH23-AS1
chr3	36507673	36507684	intron (NM_001292049, intron 2 of 8)	85700	STAC
chr11	43911871	43911882	intron (NM_139178, intron 6 of 9)	-6976	SEC14L1P1
chr3	121693910	121693921	Intergenic	47211	ILDR1
chr14	26505433	26505444	Intergenic	561521	NOVA1
chr2	204822488	204822499	intron (NM_012092, intron 3 of 4)	21023	ICOS
chr17	6332612	6332623	intron (NM_001033055, intron 1 of 4)	5834	AIPL1
chr3	37888200	37888211	intron (NR_110531, intron 1 of 3)	15065	ITGA9-AS1
chr1	35781481	35781492	intron (NM_001350140, intron 2 of 27)	46919	ZMYM4
chr11	101369898	101369909	intron (NM_004621, intron 2 of 12)	20732	MIR3920
chr10	36733939	36733950	Intergenic	666715	PCAT5
chr3	135395024	135395035	Intergenic	-289485	PPP2R3A
chrX	101158633	101158644	intron (NM_001011657, intron 3 of 6)	28400	ZMAT1
chr8	96016612	96016623	intron (NM_001354524, intron 3 of 11)	-20585	NDUFAF6
chr7	23723692	23723703	intron (NM_001127365, intron 1 of 4)	3965	FAM221A
chr17	14820735	14820746	Intergenic	-97381	LOC101928475
chr14	100016920	100016931	intron (NM_001144995, intron 1 of 5)	53801	CCDC85C
chr19	37740148	37740159	Intergenic	-2633	LINC01535
chr3	132595528	132595539	Intergenic	-154231	NPHP3
chr6	14390962	14390973	Intergenic	-105283	LINC01108
chr1	178869540	178869551	intron (NM_001286247, intron 16 of 18)	-29331	ANGPTL1
chr1	85987327	85987338	intron (NM_001134445, intron 1 of 6)	-56444	DDAH1
chrY	16515765	16515776	Intergenic	-118717	NLGN4Y
chr5	115599600	115599611	intron (NM_001308080, intron 5 of 6)	110661	LOC101927190
chr14	82771273	82771284	Intergenic	-337697	LINC02301
chr4	148850126	148850137	intron (NM_024605, intron 13 of 22)	146386	MIR4799
chr5	111138559	111138570	intron (NM_001142474, intron 2 of 3)	-44650	NREP
chr10	83012063	83012074	Intergenic	-623001	NRG3
chr14	36152422	36152433	intron (NM_014990, intron 20 of 40)	79709	SNORA101B
chr7	44442620	44442631	intron (NM_015332, intron 4 of 5)	-77396	CAMK2B
chr2	3155181	3155192	Intergenic	-25389	LINC01250
chr9	87364919	87364930	intron (NM_001007097, intron 11 of 12)	79633	NTRK2
chr14	36652815	36652826	Intergenic	-6964	PTCSC3
chr1	166644618	166644629	Intergenic	71471	FMO9P
chr6	111839340	111839351	intron (NR_034109, intron 1 of 1)	-34428	REV3L
chr10	19783935	19783946	intron (NM_001142308, intron 30 of 39)	233538	LOC101928834
chr3	16124428	16124439	Intergenic	-91395	GALNT15
chrY	9227499	9227510	TTS (NR_145469)	5912	FAM197Y6
chr18	277181	277192	Intergenic	-9128	THOC1
chr12	45370267	45370278	Intergenic	-62562	NELL2
chr3	150830564	150830575	intron (NM_053002, intron 1 of 42)	25985	MED12L
chr21	39458863	39458874	intron (NR_147130, intron 2 of 2)	34585	DSCR4
chr3	26699040	26699051	intron (NM_001317810, intron 2 of 2)	32888	LRRC3B
chr21	21975748	21975759	Intergenic	199672	LINC00320
chr6	97601868	97601879	intron (NM_198468, intron 22 of 24)	129279	MMS22L
chr1	183401042	183401053	Intergenic	-13414	NMNAT2
chr6	71880096	71880107	Intergenic	-118043	OGFRL1
chr16	48662958	48662969	Intergenic	-18844	N4BP1
chr11	123054378	123054389	intron (NM_024769, intron 1 of 6)	11629	CLMP
chr1	92818777	92818788	intron (NM_024813, intron 11 of 12)	-54217	GLMN
chr5	61142815	61142826	Intergenic	-111296	C5orf64-AS1
chrX	118369507	118369518	promoter-TSS (NM_006667)	-695	PGRMC1
chr18	26356555	26356566	Intergenic	-599151	CDH2
chr12	52968210	52968221	promoter-TSS (NM_175053)	-607	KRT74
chr17	69870984	69870995	Intergenic	151130	ROCR
chr2	149243027	149243038	intron (NM_018328, intron 10 of 14)	-159527	EPC2
chr5	144951900	144951911	Intergenic	263026	PRELID2
chr2	45026655	45026666	Intergenic	139366	LINC01833
chr9	73368395	73368406	intron (NM_001007471, intron 8 of 24)	56599	MIR204
chr17	11077004	11077015	Intergenic	-67730	SHISA6
chr15	56323950	56323961	Intergenic	-38012	NEDD4
chr5	168869457	168869468	Intergenic	-141175	SPDL1
chr9	9731995	9732006	intron (NM_002839, intron 7 of 45)	-67391	LOC105375972
chr1	189012889	189012900	Intergenic	1432245	BRINP3
chr2	49225782	49225793	intron (NM_000145, intron 4 of 9)	-60954	MIR548BA
chr8	14859991	14860002	intron (NM_001322879, intron 1 of 6)	-148978	MIR383
chr2	84965381	84965392	intron (NM_001370, intron 62 of 76)	142982	TRABD2A
chr5	157573054	157573065	Intergenic	263721	LINC02227
chr9	134667457	134667468	Intergenic	-52132	RAPGEF1
chr8	75103229	75103240	Intergenic	130361	JPH1
chr10	3748834	3748845	intron (NR_131187, intron 1 of 1)	78633	KLF6
chr3	134087071	134087082	promoter-TSS (NR_106885)	-373	MIR6827
chr5	128400552	128400563	Intergenic	-29884	ISOC1
chr12	113737802	113737813	intron (NR_152403, intron 15 of 15)	8480	MIR6762
chr3	41993692	41993703	intron (NM_001322501, intron 2 of 35)	10234	ULK4
chrX	29251286	29251297	intron (NM_014271, intron 2 of 10)	-341103	MIR4666B
chrX	142682012	142682023	Intergenic	40301	SLITRK4
chr3	193258014	193258025	intron (NM_032279, intron 1 of 29)	-12982	ATP13A4-AS1
chr22	47102039	47102050	intron (NM_022766, intron 6 of 12)	32107	CERK
chr8	126611173	126611184	Intergenic	166728	TRIB1
chr9	44790726	44790737	Intergenic	-199504	FAM27C
chr6	79416492	79416503	Intergenic	-160763	IRAK1BP1
chr16	70296847	70296858	intron (NM_001605, intron 11 of 20)	-11020	EXOSC6
chr3	61228460	61228471	intron (NR_148921, intron 1 of 4)	8669	FHIT
chr3	136488268	136488279	Intergenic	-17029	STAG1
chr15	47979239	47979250	intron (NM_001198999, intron 4 of 19)	-30319	SEMA6D
chr6	149451398	149451409	Intergenic	-87656	TAB2
chr20	52932722	52932733	Intergenic	108226	PFDN4
chr12	64961345	64961356	Intergenic	-42942	RASSF3
chrX	127352429	127352440	Intergenic	-166053	ACTRT1
chr9	134222934	134222945	Intergenic	57859	PLPP7
chr4	88900058	88900069	intron (NM_001251830, intron 4 of 7)	3262	SPP1
chr1	186106667	186106678	exon (NM_031935, exon 88 of 107)	-158732	PRG4
chr11	72101828	72101839	intron (NM_001258393, intron 2 of 14)	43894	CLPB
chr5	137198505	137198516	Intergenic	-5034	MYOT
chr1	53334794	53334805	intron (NM_001004339, intron 8 of 13)	26617	ZYG11A
chr22	46043033	46043044	Intergenic	-24639	ATXN10
chr10	81453057	81453068	intron (NR_120613, intron 6 of 6)	-9920	NUTM2B
chr8	24829144	24829155	Intergenic	-14767	NEFL
chr2	129008947	129008958	Intergenic	67218	HS6ST1
chr11	117119245	117119256	intron (NM_001077239, intron 6 of 14)	15799	RNF214
chr5	15582460	15582471	intron (NM_001278317, intron 1 of 3)	32645	CTD-2350J17.1
chr9	135145812	135145823	intron (NM_015046, intron 24 of 25)	84425	SETX
chrX	5301314	5301325	Intergenic	-749707	LOC101928201
chr19	39823328	39823339	intron (NM_004877, intron 4 of 6)	3392	GMFG
chr11	95628891	95628902	intron (NM_016156, intron 1 of 14)	28474	MTMR2
chr13	38127815	38127826	Intergenic	18744	LINC00547
chr6	114244308	114244319	Intergenic	18763	FLJ34503
chr7	78910912	78910923	intron (NM_001301128, intron 1 of 20)	-171355	MAGI2-AS3
chr3	57782158	57782169	intron (NM_007159, intron 1 of 20)	39181	SLMAP
chr5	13299620	13299631	Intergenic	-266628	LINC02220
chr20	57117256	57117267	intron (NR_034147, intron 5 of 6)	26827	APCDD1L-DT
chr11	86820595	86820606	intron (NM_001168724, intron 4 of 13)	71715	TMEM135
chr8	2357116	2357127	Intergenic	123331	LOC101927815
chr16	64872886	64872897	Intergenic	283148	CDH11
chr13	21745095	21745106	intron (NM_145061, intron 3 of 8)	-5271	MRPL57
chr8	67400777	67400788	Intergenic	-4708	VXN
chr15	23482373	23482384	intron (NM_001271664, intron 9 of 11)	47309	GOLGA8EP
chr10	125233875	125233886	Intergenic	-191990	GPR26
chr2	240768731	240768742	Intergenic	84183	LOC150935
chr18	58701943	58701954	Intergenic	-298866	CDH20
chr6	128708189	128708200	intron (NM_002844, intron 2 of 29)	133624	PTPRK
chr1	111758186	111758197	Intergenic	-11032	DENND2D
chr9	5052841	5052852	intron (NM_001322204, intron 3 of 21)	11154	JAK2
chr2	218174595	218174606	intron (NR_133642, intron 4 of 5)	27145	DIRC3-AS1
chr18	32509629	32509640	Intergenic	-47257	MAPRE2
chr16	59255401	59255412	Intergenic	-487146	GOT2
chr15	61930285	61930296	Intergenic	-91826	LINC02349
chr19	19457014	19457025	intron (NM_015329, intron 12 of 18)	25390	MAU2
chr13	82415768	82415779	Intergenic	-614656	LINC00564
chrX	26855210	26855221	Intergenic	278762	VENTXP1
chr9	98979288	98979299	Intergenic	-29451	HSD17B3-AS1
chr3	49501833	49501844	Intergenic	-4297	DAG1
chr1	47405261	47405272	intron (NM_000778, intron 1 of 11)	1889	CYP4A11
chr6	97787126	97787137	intron (NR_110757, intron 1 of 4)	33670	LOC101927314
chr4	181311311	181311322	Intergenic	768985	LINC00290
chr9	72515281	72515292	intron (NM_001010940, intron 5 of 5)	79566	C9orf135
chr4	135074448	135074459	Intergenic	48449	PABPC4L
chr2	206897161	206897172	intron (NM_017759, intron 5 of 10)	53739	INO80D
chr15	50090953	50090964	Intergenic	177733	DTWD1
chr2	152597565	152597576	Intergenic	-6570	NEB
chr16	21626601	21626612	intron (NM_001077180, intron 2 of 4)	15810	METTL9
chr8	873246	873257	intron (NM_001346810, intron 2 of 14)	184704	LOC401442
chr18	53572253	53572264	intron (NR_110755, intron 1 of 3)	15171	LINC01416
chr17	12760706	12760717	intron (NM_001321167, intron 1 of 21)	59947	MIR1269B
chr21	35556209	35556220	TTS (NR_027267)	3237	LINC00310
chr6	159275676	159275687	intron (NR_028496, intron 2 of 2)	2982	OSTCP1
chr8	19825844	19825855	Intergenic	29268	LPL
chr16	53703838	53703849	intron (NM_001308334, intron 9 of 25)	34006	RPGRIP1L
chr1	26305836	26305847	intron (NM_000437, intron 7 of 10)	18806	PAFAH2
chr3	132375198	132375209	intron (NM_198329, intron 1 of 11)	1914	UBA5
chr10	69247199	69247210	intron (NM_013266, intron 5 of 17)	-84037	MIR7151
chr3	125663061	125663072	Intergenic	-7180	ALG1L
chr3	105121485	105121496	intron (NM_001243281, intron 1 of 13)	35934	ALCAM
chr7	82160843	82160854	Intergenic	-87727	CACNA2D1
chr12	91841250	91841261	Intergenic	-264355	DCN
chr9	136710578	136710589	intron (NM_003371, intron 3 of 26)	-105507	SARDH
chr3	161300381	161300392	Intergenic	85791	OTOL1
chr9	34925846	34925857	Intergenic	-30077	FAM205C
chr3	53288085	53288096	intron (NM_001258028, intron 1 of 14)	2039	TKT
chr12	64343095	64343106	intron (NM_001346201, intron 1 of 21)	104568	SRGAP1
chr11	57495566	57495577	intron (NM_001347891, intron 2 of 7)	-13150	SELENOH
chr19	39800627	39800638	intron (NM_020862, intron 1 of 1)	5343	LRFN1
chr1	235352929	235352940	TTS (NR_039908)	496	MIR4753
chr8	19397205	19397216	intron (NM_001354497, intron 1 of 7)	62845	CSGALNACT1
chr12	113197761	113197772	intron (NM_001347952, intron 1 of 21)	-31576	RPH3A
chrX	129830846	129830857	intron (NM_001281736, intron 3 of 13)	-105758	LOC105373338
chr3	64850423	64850434	intron (NR_038264, intron 3 of 5)	-177064	ADAMTS9
chr8	3315020	3315031	intron (NM_033225, intron 12 of 69)	-729035	LOC101927815
chr11	11705468	11705479	Intergenic	-27205	MIR4299
chr14	61786886	61786897	Intergenic	-1269	PRKCH
chr1	31010928	31010939	Intergenic	-180685	MATN1-AS1
chr7	62339546	62339557	Intergenic	424882	ZNF733P
chr16	15979714	15979725	intron (NR_130755, intron 1 of 3)	2786	FOPNL
chr7	71755312	71755323	intron (NM_031468, intron 2 of 6)	46890	CALN1
chr18	24546638	24546649	intron (NM_031422, intron 4 of 5)	-100877	AQP4
chr1	41459051	41459062	intron (NM_001905, intron 7 of 18)	4937	CTPS1
chr15	93778192	93778203	Intergenic	-145755	RGMA
chr5	35309697	35309708	Intergenic	-79012	PRLR
chr15	57384454	57384465	intron (NM_001322165, intron 4 of 18)	-127168	TCF12
chrX	37343896	37343907	Intergenic	-86920	LANCL3
chr9	91906881	91906892	Intergenic	-19223	CKS2
chr13	101432962	101432973	intron (NR_047687, intron 2 of 7)	72389	NALCN-AS1
chrX	40817730	40817741	Intergenic	-125287	LOC100132831
chr4	54235485	54235496	Intergenic	-3249	SCFD2
chr1	40503103	40503114	Intergenic	-2628	CAP1
chr11	59014321	59014332	Intergenic	-33833	MPEG1
chr3	103894745	103894756	Intergenic	51354	MIR548A3
chr19	42950151	42950162	intron (NR_073179, intron 1 of 1)	-2957	CXCL17
chr1	74762118	74762129	intron (NM_015978, intron 5 of 24)	61053	TNNI3K
chr6	169180690	169180701	Intergenic	183781	LOC105378146
chr6	26664633	26664644	Intergenic	-4659	ZNF322
chr4	63127039	63127050	Intergenic	-99562	ADGRL3-AS1
chr1	196619274	196619285	Intergenic	-1728	CFH
chr18	21365940	21365951	intron (NM_001127717, intron 12 of 73)	-87038	LAMA3
chr14	49263466	49263477	Intergenic	789662	RPS29
chr15	66080262	66080273	intron (NM_001320835, intron 1 of 32)	4363	DENND4A
chr6	113716118	113716129	Intergenic	38525	LINC02518
chr13	94438979	94438990	intron (NM_005708, intron 2 of 8)	71741	GPC6-AS2
chr3	156615171	156615182	intron (NM_001004316, intron 3 of 12)	71029	LEKR1
chr13	110881424	110881435	intron (NM_001303110, intron 2 of 24)	78074	COL4A1
chr2	110573711	110573722	intron (NM_001037866, intron 8 of 19)	21751	RGPD5
chr12	106330085	106330096	Intergenic	203720	NUAK1
chr11	108008745	108008756	intron (NM_000019, intron 5 of 11)	16493	ACAT1
chrX	67143100	67143111	Intergenic	378641	AR
chr16	55229853	55229864	Intergenic	-128612	IRX6
chr1	77257497	77257508	Intergenic	-12551	LINC02567
chr6	113042785	113042796	Intergenic	374259	RFPL4B
chr18	75082142	75082153	Intergenic	120140	GALR1
chrX	93326570	93326581	Intergenic	397564	FAM133A
chr18	61408979	61408990	Intergenic	-11296	SERPINB7
chr1	219813839	219813850	Intergenic	-27358	ZC3H11B
chr3	16895596	16895607	Intergenic	-30850	PLCL2
chr1	22504003	22504014	Intergenic	-34490	WNT4
chr2	177739425	177739436	Intergenic	236949	LINC01117
chr10	112295990	112296001	Intergenic	-31453	SMC3
chr15	86676696	86676707	intron (NM_152336, intron 1 of 24)	-16754	LINC01584
chr5	125754238	125754249	intron (NM_001146319, intron 1 of 13)	-4594	GRAMD2B
chr4	44370378	44370389	intron (NM_198353, intron 1 of 1)	80440	KCTD8
chr20	10679589	10679600	Intergenic	-24901	JAG1
chr15	81331517	81331528	Intergenic	38228	TLNRD1
chr2	36887267	36887278	Intergenic	-36560	VIT
chr7	76698193	76698204	Intergenic	-8001	SPDYE18
chr8	35281961	35281972	intron (NM_080872, intron 1 of 16)	-119943	UNC5D
chr2	108473918	108473929	intron (NM_182588, intron 9 of 22)	30536	RGPD4
chr9	12497980	12497991	Intergenic	-195400	TYRP1
chr4	89714169	89714180	intron (NM_001265578, intron 1 of 16)	30337	FAM13A
chrY	28246005	28246016	Intergenic	371374	TTTY3
chrX	77140535	77140546	intron (NM_032121, intron 1 of 9)	10524	MAGT1
chr11	3723605	3723616	intron (NM_139132, intron 23 of 31)	-30997	CHRNA10
chrX	11417820	11417831	intron (NR_109776, intron 1 of 14)	28079	ARHGAP6
chrX	57125065	57125076	Intergenic	22908	SPIN2B
chr6	130256294	130256305	Intergenic	-73884	TMEM244
chr4	156066463	156066474	Intergenic	-63312	NPY2R
chr16	15792771	15792782	intron (NM_017668, intron 8 of 8)	48694	NDE1
chr8	134948515	134948526	Intergenic	49782	LOC101927822
chr3	4939981	4939992	non-coding (NR_125914, exon 3 of 3)	8199	BHLHE40-AS1
chr6	86675030	86675041	Intergenic	-286585	SNHG5
chr9	37679846	37679857	intron (NM_014907, intron 1 of 15)	28800	FRMPD1
chr10	38462688	38462699	Intergenic	-1905	LOC100129055
chr11	36137142	36137153	intron (NM_001304263, intron 3 of 4)	-37697	LOC101928510
chr8	3909027	3909038	intron (NM_033225, intron 3 of 69)	943295	CSMD1
chr11	45731047	45731058	Intergenic	-12805	LOC100507384
chr14	97498591	97498602	Intergenic	88681	LINC00618
chr1	39648486	39648497	intron (NM_012090, intron 1 of 92)	98653	MACF1
chr19	12994716	12994727	TTS (NM_006563)	-2387	DNASE2
chr4	55921998	55922009	Intergenic	69758	KDR
chr21	46737328	46737339	Intergenic	24571	LINC00316
chr5	180594342	180594353	Intergenic	12405	OR2V2
chr5	160907160	160907171	intron (NM_000813, intron 4 of 9)	67964	GABRB2
chr1	235813366	235813377	promoter-TSS (NM_001098722)	-79	GNG4
chr10	99293656	99293667	intron (NM_024954, intron 1 of 2)	35023	UBTD1
chr22	16653836	16653847	Intergenic	-204038	OR11H1
chr6	167925319	167925330	Intergenic	-40312	LOC105378127
chr12	11729288	11729299	Intergenic	28330	LINC01252
chr10	7367405	7367416	intron (NM_001018039, intron 4 of 20)	83892	SFMBT2
chr16	14950308	14950319	intron (NM_014287, intron 9 of 30)	22671	NOMO1
chr3	150073455	150073466	Intergenic	-31927	LINC01214
chr5	144853224	144853235	Intergenic	361702	PRELID2
chr9	67278934	67278945	intron (NR_002817, intron 3 of 3)	10552	AQP7P1
chr12	129856386	129856397	intron (NM_133448, intron 3 of 8)	163246	TMEM132D-AS2
chr21	21176692	21176703	Intergenic	95371	LINC01683
chr15	96228275	96228286	Intergenic	251959	LINC00924
chr13	54521796	54521807	Intergenic	132248	LINC00558
chr9	96248754	96248765	intron (NM_014612, intron 3 of 17)	-32877	FAM120AOS
chr16	76752650	76752661	Intergenic	83761	LINC02125
chr21	10392694	10392705	Intergenic	-424106	TEKT4P2
chr17	14984126	14984137	Intergenic	25372	CDRT8
chr4	43645371	43645382	Intergenic	-150817	LINC02383
chr8	64587337	64587348	Intergenic	-94645	LINC01289
chr16	22437582	22437593	non-coding (NR_027460, exon 6 of 7)	-10741	SMG1P1
chr19	46870609	46870620	intron (NM_001204284, intron 2 of 11)	20364	PPP5C
chr11	131382957	131382968	intron (NM_001048209, intron 1 of 7)	27798	LOC101929653
chr13	51615599	51615610	intron (NR_003923, intron 3 of 16)	24688	GUCY1B2
chr2	96023345	96023356	intron (NM_001034914, intron 1 of 7)	10583	KCNIP3
chr8	31994636	31994647	intron (NR_104156, intron 3 of 3)	110908	NRG1-IT1
chr10	86165633	86165644	intron (NM_018999, intron 3 of 10)	-19056	CCSER2
chr8	15512282	15512293	intron (NM_178234, intron 3 of 9)	114692	TUSC3
chr19	30148813	30148824	Intergenic	-7508	PLEKHF1
chr20	59693757	59693768	Intergenic	39643	LINC01718
chr7	133941825	133941836	intron (NM_144648, intron 18 of 19)	59996	SLC35B4
chr6	144073706	144073717	intron (NM_001100166, intron 3 of 11)	74610	PHACTR2
chr4	29808005	29808016	Intergenic	592097	LINC02472
chr19	29160899	29160910	intron (NR_110759, intron 5 of 9)	57696	LOC100420587
chr21	10115667	10115678	Intergenic	-147079	TEKT4P2
chr16	15286723	15286734	Intergenic	-37870	MIR3180-4
chr19	7134730	7134741	intron (NM_000208, intron 13 of 21)	65265	ZNF557
chr16	80353078	80353089	intron (NR_120307, intron 2 of 5)	-221547	DYNLRB2
chr3	48435273	48435284	intron (NM_207102, intron 10 of 10)	21570	FBXW12
chr1	121234197	121234208	Intergenic	-26707	EMBP1
chr15	70410442	70410453	Intergenic	-20192	TLE3
chr14	39556874	39556885	intron (NM_006364, intron 5 of 19)	-15464	SEC23A-AS1
chrX	133605700	133605711	intron (NM_000194, intron 1 of 8)	11531	HPRT1
chr4	20976513	20976524	intron (NM_147182, intron 2 of 8)	-92186	KCNIP4
chr2	7617894	7617905	Intergenic	56508	LOC100506274
chr8	99135959	99135970	intron (NM_001145860, intron 2 of 15)	5897	POP1
chr6	143106054	143106065	intron (NM_006734, intron 2 of 9)	-147034	LOC153910
chrX	55889770	55889781	Intergenic	-44780	KLF8
chr7	145953139	145953150	intron (NM_014141, intron 1 of 23)	139692	CNTNAP2
chr8	86816115	86816126	promoter-TSS (NR_003594).9	-331	REXO1L2P
chr7	31350071	31350082	Intergenic	30461	NEUROD6
chr6	146613876	146613887	intron (NM_001278065, intron 3 of 9)	-250946	RAB32
chr11	18441803	18441814	intron (NM_017448, intron 3 of 7)	7956	LDHC
chr5	121859664	121859675	Intergenic	-44888	MGC32805
chr19	3361889	3361900	intron (NM_001245005, intron 1 of 9)	2334	NFIC
chrY	6344587	6344598	Intergenic	-2922	TTTY8B
chr9	90885044	90885055	Intergenic	-118247	SPIN1
chr3	140058641	140058652	intron (NM_022131, intron 2 of 16)	168984	CLSTN2-AS1
chr1	209645968	209645979	Intergenic	40496	MIR205
chr7	44456067	44456078	intron (NM_015332, intron 3 of 5)	74312	NUDCD3
chr14	19952707	19952718	Intergenic	-27379	DUXAP10
chr15	66361331	66361342	intron (NM_032445, intron 5 of 22)	28766	MIR4311
chr20	752907	752918	Intergenic	-3685	SLC52A3
chr2	113831062	113831073	intron (NM_032556, intron 1 of 3)	1173	IL1F10
chr8	106471563	106471574	intron (NM_012082, intron 3 of 7)	140422	ZFPM2
chr11	71255279	71255290	Intergenic	-4181	KRTAP5-9
chrX	106868834	106868845	Intergenic	-2814	PRPS1
chrX	46260791	46260802	Intergenic	-45827	KRBOX4
chr20	1523410	1523421	intron (NM_178460, intron 2 of 3)	14927	SIRPD
chr9	84786153	84786164	Intergenic	182472	SPATA31D1
chr2	182234617	182234628	intron (NR_130784, intron 4 of 4)	-64244	MIR4437
chr17	59431126	59431137	intron (NM_001099432, intron 23 of 24)	13933	LOC101927855
chr12	121868717	121868728	intron (NM_001005366, intron 21 of 22)	13432	MIR7107
chr3	87352748	87352759	Intergenic	-27017	POU1F1
chr5	63769742	63769753	Intergenic	-32026	RGS7BP
chr5	114303751	114303762	Intergenic	-194647	LOC101927078
chr8	131561931	131561942	Intergenic	-106031	ASAP1
chr3	167969423	167969434	intron (NR_021485, intron 1 of 15)	2119	EGFEM1P
chr2	83592769	83592780	Intergenic	-157163	LINC01809
chr4	39942311	39942322	intron (NM_001100399, intron 2 of 32)	37259	PDS5A
chr3	41498842	41498853	intron (NM_001322501, intron 32 of 35)	257906	CTNNB1
chr8	77798551	77798562	Intergenic	80529	MIR3149
chr13	43251218	43251229	Intergenic	102933	TNFSF11
chr11	75340730	75340741	intron (NM_033063, intron 1 of 3)	38743	MAP6
chr8	140236510	140236521	Intergenic	-310267	COL22A1
chr5	22854745	22854756	Intergenic	-1020	CDH12
chr12	70477594	70477605	Intergenic	-159174	CNOT2
chr16	16786694	16786705	Intergenic	313598	NPIPA7
chr5	73098367	73098378	intron (NM_001080479, intron 9 of 36)	-10970	ARHGEF28
chr12	13458131	13458142	Intergenic	71542	LINC01559
chr1	8660843	8660854	intron (NM_001042681, intron 4 of 22)	-105876	SNORD128
chr12	108727067	108727078	intron (NM_004072, intron 1 of 2)	6021	CMKLR1
chr11	36370146	36370157	intron (NM_001160167, intron 1 of 8)	-27383	PRR5L
chr3	180519737	180519748	intron (NR_109986, intron 3 of 13)	68223	LOC101928882
chr15	71843863	71843874	intron (NM_001286429, intron 1 of 11)	4328	THSD4
chr19	31554930	31554941	Intergenic	-103480	LINC01791
chr20	49325415	49325426	Intergenic	-17354	RIPOR3
chr13	43943129	43943140	intron (NM_001127615, intron 5 of 16)	-79853	ENOX1-AS2
chr8	23398423	23398434	intron (NM_001317814, intron 2 of 4)	12121	SLC25A37
chr2	154449845	154449856	Intergenic	-114529	RPRM
chr1	43017455	43017466	intron (NM_001355227, intron 9 of 18)	18770	CCDC30
chr6	2338972	2338983	intron (NR_046229, intron 4 of 6)	92991	GMDS-DT
chr19	28074496	28074507	Intergenic	-209837	LOC101927151
chr4	56345208	56345219	intron (NM_001267843, intron 6 of 23)	66885	CLOCK
chr6	43009951	43009962	intron (NM_001168370, intron 19 of 25)	11726	CUL7
chr4	30857863	30857874	intron (NM_001173523, intron 1 of 2)	135832	PCDH7
chr3	188062248	188062259	intron (NM_001167671, intron 2 of 10)	119061	LPP
chr4	98657314	98657325	intron (NM_174952, intron 9 of 10)	369243	STPG2-AS1
chr4	185846902	185846913	Intergenic	12686	MIR4455
chr5	89778555	89778566	intron (NM_006467, intron 1 of 7)	7880	POLR3G
chr18	9253836	9253847	intron (NM_001204056, intron 7 of 11)	-80923	TWSG1
chr5	7036822	7036833	Intergenic	-208794	MIR4278
chr9	85539826	85539837	Intergenic	138211	RASEF
chr18	34446125	34446136	intron (NM_001353920, intron 4 of 10)	-36952	TPGS2
chr5	56913301	56913312	TTS (NR_120607)	-33180	LOC101928505
chr5	41113068	41113079	Intergenic	-41630	MROH2B
chr17	12342250	12342261	Intergenic	-111029	LINC00670
chr4	97625162	97625173	intron (NR_147149, intron 3 of 3)	393314	LINC02267
chr13	74735328	74735339	Intergenic	-27268	KLF12
chr17	42840689	42840700	intron (NM_001318933, intron 2 of 26)	4148	ADAM11
chr18	46991738	46991749	Intergenic	-4641	DYM
chr9	91141722	91141733	Intergenic	-8288	NXNL2
chr10	67196310	67196321	Intergenic	-134867	LINC01515
chr6	98542741	98542752	Intergenic	70340	MIR2113
chr9	103036896	103036907	intron (NR_134606, intron 12 of 16)	77951	TEX10
chr13	66463255	66463266	Intergenic	23082	LINC01052
chr11	70927299	70927310	intron (NM_012309, intron 1 of 22)	8537	SHANK2
chr15	38053137	38053148	Intergenic	-173665	TMCO5A
chr6	90479245	90479256	intron (NM_014611, intron 15 of 101)	50262	MDN1
chr12	73647875	73647886	Intergenic	94911	LINC02444
chr17	12001613	12001624	intron (NM_001281435, intron 5 of 11)	16403	MIR744
chr7	89253748	89253759	Intergenic	-494960	DPY19L2P4
chr20	24779940	24779951	Intergenic	-149920	CST7
chrX	18510147	18510158	intron (NM_001037343, intron 2 of 21)	-14902	CDKL5
chr1	19178726	19178737	intron (NM_152232, intron 3 of 5)	7423	TAS1R2
chr6	81705679	81705690	Intergenic	756743	TENT5A
chr3	46821834	46821845	Intergenic	-35595	PRSS45
chr19	51777798	51777809	intron (NR_136526, intron 1 of 2)	3284	LINC01872
chr16	4769775	4769786	intron (NM_001308089, intron 5 of 16)	14382	ANKS3
chr9	107276996	107277007	Intergenic	10458	OR13F1
chr15	26570537	26570548	Intergenic	209583	LINC00929
chr8	50868369	50868380	intron (NR_135798, intron 1 of 15)	44142	SNTG1
chr2	49594905	49594916	Intergenic	-213245	FSHR
chr16	4363421	4363432	Intergenic	-1335	GLIS2
chr9	4227074	4227085	intron (NM_001042413, intron 2 of 10)	72955	GLIS3
chr7	63707077	63707088	intron (NM_153363, intron 1 of 4)	18231	ZNF679
chr12	95596897	95596908	intron (NM_018351, intron 2 of 20)	14337	FGD6
chr5	85265844	85265855	Intergenic	-312412	NBPF22P
chr10	29484236	29484247	Intergenic	-93748	LYZL1
chr3	31746537	31746548	intron (NR_049771, intron 1 of 4)	838	OSBPL10-AS1
chr16	70482368	70482379	Intergenic	-6124	FUK
chr2	215090959	215090970	intron (NM_024532, intron 15 of 15)	-185327	VWC2L
chr3	42043947	42043958	Intergenic	-40021	ULK4
chrX	2533856	2533867	promoter-TSS (NR_037842)	-474	LINC00102
chr10	86335062	86335073	Intergenic	150130	CCSER2
chr10	47573066	47573077	Intergenic	67772	ANTXRLP1
chr8	12063639	12063650	Intergenic	-12003	FAM86B2
chr7	32952922	32952933	Intergenic	-21460	KBTBD2
chr4	169157329	169157340	intron (NM_017631, intron 33 of 37)	82623	DDX60
chr6	103146905	103146916	Intergenic	1300050	GRIK2
chr4	19325035	19325046	Intergenic	-928487	SLIT2
chr9	80772696	80772707	Intergenic	-78276	CEP78
chr2	243040837	243040848	intron (NR_130700, intron 2 of 5)	10059	LINC01881
chr8	32317863	32317874	intron (NM_013962, intron 1 of 4)	19607	NRG1-IT3
chr5	176254678	176254689	intron (NM_133369, intron 1 of 14)	17124	UNC5A
chr3	13815570	13815581	Intergenic	106042	WNT7A
chr6	154714391	154714402	Intergenic	-36497	IPCEF1
chr15	53095884	53095895	Intergenic	-13681	ONECUT1
chr8	24768788	24768799	Intergenic	-2480	NEFM
chr10	99411764	99411775	intron (NM_018425, intron 2 of 8)	11327	PI4K2A
chr10	121391821	121391832	Intergenic	-19055	BAG3
chr1	159250058	159250069	Intergenic	-9440	FCER1A
chr10	1821581	1821592	Intergenic	-41917	ADARB2
chr1	204958172	204958183	intron (NM_015090, intron 24 of 26)	44824	NFASC
chr5	119768410	119768421	Intergenic	-31557	PRR16
chr1	76784262	76784273	intron (NM_001160011, intron 2 of 3)	243899	ST6GALNAC3
chr5	24944786	24944797	Intergenic	-104100	LINC02239
chr20	21300967	21300978	intron (NM_001317960, intron 1 of 29)	16837	XRN2
chr2	97732030	97732041	Intergenic	28583	FAHD2B
chr3	193669836	193669847	Intergenic	42185	DPPA2P3
chr1	92420494	92420505	intron (NM_001726, intron 1 of 18)	2791	BRDT
chr6	161416564	161416575	intron (NM_001301072, intron 1 of 26)	3811	MAP3K4
chr12	32280867	32280878	intron (NM_001003398, intron 1 of 8)	21132	BICD1
chr16	8408482	8408493	Intergenic	179340	TMEM114
chrY	17657157	17657168	Intergenic	-741250	NLGN4Y-AS1
chr4	65468958	65468969	Intergenic	-193786	TECRL
chr3	182687313	182687324	intron (NM_001308101, intron 1 of 6)	11070	DCUN1D1
chr13	20929457	20929468	Intergenic	78522	MIR4499
chr4	93295683	93295694	intron (NM_001286838, intron 1 of 14)	70139	GRID2
chr8	3760723	3760734	intron (NM_033225, intron 5 of 69)	1091599	CSMD1
chr1	92934389	92934400	Intergenic	15116	GFI1
chrX	71453548	71453559	intron (NM_017669, intron 1 of 1)	5343	ERCC6L
chr1	246840001	246840012	Intergenic	-47371	SCCPDH
chr10	134399391	134399402	intron (NM_005539, intron 1 of 15)	48114	INPP5A
chr4	4708140	4708151	intron (NR_037888, intron 5 of 5)	42093	SNORD162
chr2	165837804	165837815	Intergenic	-25775	SLC38A11
chr7	15556006	15556017	intron (NM_001004320, intron 3 of 12)	45628	AGMO
chr7	39783175	39783186	intron (NR_026999, intron 1 of 11)	10014	LINC00265
chr10	119687583	119687594	Intergenic	118525	RAB11FIP2
chr6	90034991	90035002	Intergenic	-9979	GABRR2
chr6	69186701	69186712	Intergenic	-146916	LINC02549
chrX	121851358	121851369	Intergenic	-466732	GRIA3
chr12	45255830	45255841	intron (NM_001145108, intron 2 of 19)	13608	NELL2
chr5	32675168	32675179	Intergenic	-35569	NPR3
chr2	25925950	25925961	Intergenic	-29413	DTNB
chr8	115069832	115069843	Intergenic	-620596	CSMD3
chr19	44187614	44187625	Intergenic	-13122	PLAUR
chr5	62441204	62441215	Intergenic	566648	IPO11-LRRC70
chr9	40035318	40035329	Intergenic	134978	FAM74A1
chr3	9511828	9511839	intron (NM_001080517, intron 18 of 22)	72450	SETD5
chr7	69385308	69385319	intron (NM_001127231, intron 2 of 17)	321409	AUTS2
chr17	67547554	67547565	3' UTR (NM_001330450, exon 12 of 12)	-42568	LINC01483
chr2	231125963	231125974	intron (NM_001278452, intron 10 of 24)	35524	SP140
chr9	77692581	77692592	intron (NM_017881, intron 2 of 8)	10546	NMRK1
chr8	104457916	104457927	Intergenic	-30359	SLC25A32
chr17	70677426	70677437	intron (NM_001352693, intron 7 of 9)	-40821	LINC00511
chr10	56977146	56977157	intron (NM_001354404, intron 2 of 34)	-381598	MTRNR2L5
chrX	134043416	134043427	intron (NM_019556, intron 1 of 5)	5952	MOSPD1
chr2	96466174	96466185	Intergenic	26549	LINC00342
chr4	6199356	6199367	intron (NM_001099433, intron 1 of 20)	2956	JAKMIP1
chr1	81027268	81027279	intron (NR_125940, intron 2 of 3)	25834	LINC01781
chr3	46016613	46016624	intron (NM_024513, intron 5 of 17)	20697	FYCO1
chr17	18062563	18062574	intron (NM_016239, intron 52 of 64)	-24298	ALKBH5
chrX	126607058	126607069	Intergenic	579318	ACTRT1
chr10	28253127	28253138	intron (NM_001290021, intron 2 of 13)	17713	ARMC4
chr17	13340671	13340682	Intergenic	-130600	LINC02093
chr2	121323721	121323732	Intergenic	-99802	LINC01101
chr4	190329057	190329068	Intergenic	-251697	LINC01262
chr16	19698778	19698789	intron (NM_001300743, intron 25 of 27)	-28994	IQCK
chr1	157671819	157671830	Intergenic	-1163	FCRL3
chr8	39297868	39297879	Intergenic	82634	ADAM3A
chrX	118853580	118853591	Intergenic	-26253	2019-09-06
chr3	23809888	23809899	Intergenic	-37490	UBE2E1
chr18	11685003	11685014	Intergenic	-4005	GNAL
chr8	8974822	8974833	Intergenic	33392	PPP1R3B
chr5	120048642	120048653	Intergenic	181489	PRR16
chr18	22802110	22802121	intron (NM_015461, intron 4 of 7)	130098	ZNF521
chrX	101119143	101119154	Intergenic	-6600	NXF5
chr3	121370712	121370723	intron (NM_005335, intron 3 of 13)	9077	HCLS1
chr21	47505120	47505131	Intergenic	-12907	COL6A2
chr7	154197501	154197512	intron (NM_001039350, intron 3 of 25)	195210	DPP6
chr18	46426264	46426275	Intergenic	42907	SMAD7
chrX	7739418	7739429	Intergenic	-70879	VCX
chr6	148953927	148953938	Intergenic	-114338	UST
chr2	82218580	82218591	Intergenic	-524516	LINC01815
chr16	69846684	69846695	intron (NM_001270455, intron 4 of 8)	-25950	WWP2
chr5	179833672	179833683	Intergenic	-53291	GFPT2
chr20	6606593	6606604	Intergenic	110184	LINC01713
chr15	48693553	48693564	Intergenic	69194	DUT
chr4	90433212	90433223	Intergenic	-204057	GPRIN3
chr10	131783620	131783631	Intergenic	-21535	EBF3
chr15	88666805	88666816	intron (NM_001007156, intron 13 of 15)	82394	NTRK3
chrX	91914939	91914950	Intergenic	164957	MIR4454
chrX	28452689	28452700	Intergenic	61085	MIR6134
chr2	42692693	42692704	intron (NM_172344, intron 1 of 1)	28538	KCNG3
chr1	101831397	101831408	intron (NR_126402, intron 4 of 4)	42010	LINC01307
chr1	31922408	31922419	Intergenic	35754	SERINC2
chr1	215060934	215060945	Intergenic	-117945	KCNK2
chr4	161461691	161461702	Intergenic	-762761	LINC02233
chr10	134340043	134340054	Intergenic	-11234	INPP5A
chr4	42062074	42062085	intron (NM_006345, intron 9 of 17)	69557	SLC30A9
chr10	47088208	47088219	TTS (NM_001278795)	1489	NPY4R2
chr10	31111216	31111227	Intergenic	99074	LOC105376480
chr13	40848911	40848922	Intergenic	-54278	LINC00548
chr5	119974828	119974839	intron (NM_001308088, intron 3 of 3)	107675	PRR16
chr5	127338544	127338555	intron (NR_152803, intron 1 of 1)	80317	LINC01184
chr16	72641806	72641817	intron (NR_126330, intron 1 of 13)	57096	LINC01572
chr22	25860488	25860499	Intergenic	8881	MIR6817
chr12	119144381	119144392	Intergenic	55097	LINC02423
chr20	39661094	39661105	intron (NM_003286, intron 2 of 20)	3642	TOP1
chr3	124392209	124392220	intron (NM_001322994, intron 15 of 15)	-56998	UMPS
chr7	118306988	118306999	Intergenic	442282	ANKRD7
chr13	36514405	36514416	intron (NM_004734, intron 4 of 17)	-84413	DCLK1
chr18	6064653	6064664	intron (NM_173464, intron 16 of 19)	-168706	TMEM200C
chr5	168755316	168755327	Intergenic	-27189	SLIT3
chr14	45115840	45115851	Intergenic	139234	LOC105370473
chr20	44771932	44771943	Intergenic	25045	CD40
chr8	114501883	114501894	Intergenic	-52647	CSMD3
chr7	73509767	73509778	intron (NM_001204426, intron 1 of 14)	2287	LIMK1
chr18	28495521	28495532	Intergenic	127254	DSC3
chr8	127455011	127455022	Intergenic	115694	FAM84B
chrX	154475142	154475153	Intergenic	18726	RAB39B
chr2	75078923	75078934	intron (NM_000189, intron 1 of 17)	19147	HK2
chr5	127740840	127740851	intron (NM_001999, intron 8 of 64)	132889	FBN2
chr21	42249128	42249139	Intergenic	-30069	DSCAM
chr9	96388100	96388111	intron (NM_005392, intron 1 of 21)	30983	MIR548AU
chr8	139506668	139506679	intron (NM_015912, intron 1 of 19)	2391	FAM135B
chr4	165651531	165651542	Intergenic	-23746	SMIM31
chr19	11554501	11554512	intron (NM_001001329, intron 7 of 17)	-7904	CCDC151
chr10	111077092	111077103	Intergenic	605906	XPNPEP1
chr6	26535153	26535164	Intergenic	-3413	HMGN4
chr7	139842528	139842539	intron (NM_030647, intron 1 of 19)	34207	KDM7A
chr3	141185665	141185676	Intergenic	-20218	RASA2
chr11	134358990	134359001	intron (NR_033852, intron 5 of 5)	52620	LOC283177
chr13	24427751	24427762	intron (NM_005932, intron 10 of 18)	-35269	PCOTH
chr1	121241165	121241176	Intergenic	-19739	EMBP1
chr5	170961746	170961757	Intergenic	115085	FGF18
chr16	86319680	86319691	promoter-TSS (NR_038438)	167	LINC01081
chr2	16211765	16211776	intron (NR_126559, intron 1 of 3)	21222	GACAT3
chr6	81660764	81660775	Intergenic	801658	TENT5A
chr18	64285547	64285558	Intergenic	-14178	CDH19
chr20	47974310	47974321	Intergenic	77096	SNORD12
chrX	40991417	40991428	intron (NM_001039590, intron 4 of 44)	46535	USP9X
chr3	41422656	41422667	intron (NM_001322500, intron 35 of 35)	181720	CTNNB1
chr2	236078958	236078969	Intergenic	218336	SH3BP4
chr19	36586672	36586683	intron (NM_001083961, intron 20 of 31)	-15427	OVOL3
chr9	97041898	97041909	intron (NM_003448, intron 2 of 4)	20356	ZNF169
chr1	66062681	66062692	intron (NM_001003679, intron 7 of 19)	71315	LEPR
chr6	160410372	160410383	intron (NM_000876, intron 1 of 47)	18318	AIRN
chr3	142066549	142066560	intron (NM_019001, intron 32 of 41)	100349	XRN1
chrX	94882061	94882072	Intergenic	-563842	MIR548M
chr20	44445713	44445724	TTS (NM_181799)	4047	UBE2C
chr2	209876388	209876399	Intergenic	-412377	MAP2
chr3	128187707	128187718	intron (NR_037890, intron 2 of 2)	-1622	DNAJB8
chr16	75329239	75329250	intron (NM_006324, intron 6 of 6)	-27294	BCAR1
chr2	175649682	175649693	Intergenic	-20488	CHRNA1
chr12	39395683	39395694	Intergenic	-96269	CPNE8
chr6	75145543	75145554	intron (NR_110856, intron 2 of 3)	366382	LOC101928516
chr2	178752692	178752703	intron (NM_001077358, intron 3 of 18)	768	PDE11A
chr18	48973774	48973785	intron (NR_040074, intron 1 of 2)	55368	LINC01630
chr10	100679887	100679898	intron (NM_001166246, intron 3 of 12)	4432	MIR6507
chr6	56661110	56661121	intron (NM_001144770, intron 2 of 94)	47347	DST
chr19	45086488	45086499	Intergenic	-26344	CEACAM22P
chr9	66601006	66601017	Intergenic	-47101	LOC403323
chr4	168863447	168863458	Intergenic	-150235	ANXA10
chr1	61085382	61085393	intron (NR_146508, intron 1 of 7)	2969	LINC01748
chr19	55275809	55275820	Intergenic	-5450	KIR2DL1
chr10	58241625	58241636	Intergenic	-120597	ZWINT
chr21	33041440	33041451	TTS (NM_000454)	9511	SOD1
chr14	104793502	104793513	Intergenic	103587	C14orf144
chr2	155411207	155411218	Intergenic	-97263	LOC100144595
chr2	150569833	150569844	intron (NR_110240, intron 1 of 2)	-125509	MMADHC
chr1	226519486	226519497	Intergenic	-22043	LIN9
chr14	46524773	46524784	Intergenic	-8583	LINC00871
chrX	124467235	124467246	Intergenic	13521	TEX13C
chr4	20592205	20592216	intron (NM_001289136, intron 29 of 35)	62313	MIR218-1
chr3	157193832	157193843	intron (NM_001167912, intron 2 of 13)	19457	VEPH1
chr16	11426999	11427010	Intergenic	12064	LOC105371083
chr6	163876639	163876650	intron (NM_001301085, intron 2 of 7)	40970	QKI
chr21	38176880	38176891	intron (NM_000411, intron 7 of 11)	105465	SIM2
chr11	35763508	35763519	intron (NM_017583, intron 4 of 4)	79214	TRIM44
chr12	81779864	81779875	intron (NM_001220476, intron 7 of 31)	-16677	PPFIA2
chr13	79807631	79807642	Intergenic	172719	RBM26
chr18	4955068	4955079	Intergenic	-126107	LINC01892
chr18	3804094	3804105	intron (NM_001003809, intron 2 of 9)	41258	DLGAP1
chr20	49178312	49178323	intron (NM_002827, intron 2 of 9)	-24005	MIR645
chrY	18637877	18637888	Intergenic	-974955	FAM41AY2
chr14	28846094	28846105	Intergenic	388425	FOXG1-AS1
chr20	34389444	34389455	exon (NM_016436, exon 2 of 18)	29527	PHF20
chr10	79884129	79884140	Intergenic	90617	RPS24
chrX	135705767	135705778	Intergenic	-15929	LINC00892
chr2	42463820	42463831	intron (NM_001145076, intron 1 of 21)	-66455	LOC102723824
chr7	75205453	75205464	intron (NM_005338, intron 7 of 30)	-48006	PMS2P3
chr4	176998901	176998912	intron (NM_181265, intron 1 of 28)	11922	WDR17
chr4	77141285	77141296	intron (NM_001242936, intron 2 of 7)	6098	FAM47E
chr7	68918688	68918699	Intergenic	143916	LOC100507468
chr4	11428330	11428341	intron (NM_005114, intron 1 of 1)	2201	HS3ST1
chr5	38867598	38867609	intron (NM_003999, intron 1 of 17)	21503	OSMR
chr6	53428136	53428147	non-coding (NR_110840, exon 4 of 4)	9931	LOC101927136
chr4	168672497	168672508	Intergenic	-341185	ANXA10
chr3	112338234	112338245	intron (NM_199511, intron 3 of 7)	-17424	LINC01279
chr5	165674690	165674701	Intergenic	678679	LINC01947
chr3	165718714	165718725	Intergenic	-163460	BCHE
chr17	8340390	8340401	intron (NM_001025579, intron 1 of 9)	1226	NDEL1
chr1	8898849	8898860	Intergenic	-21156	RERE
chr15	62280054	62280065	intron (NM_001018088, intron 18 of 81)	72604	VPS13C
chr7	30844356	30844367	intron (NR_037598, intron 7 of 19)	33329	MINDY4
chr13	56486394	56486405	Intergenic	737811	MIR5007
chr10	59505933	59505944	Intergenic	-441620	MIR3924
chr7	31914813	31914824	intron (NM_001191058, intron 6 of 18)	188188	PPP1R17
chr1	243212216	243212227	Intergenic	52824	LINC01347
chr9	18912454	18912465	Intergenic	120796	SAXO1
chr17	33417190	33417201	promoter-TSS (NR_037713)	-848	RFFL
chr16	75592104	75592115	Intergenic	-1926	TMEM231
chr5	55979344	55979355	Intergenic	-77291	C5orf67
chr11	86856498	86856509	intron (NM_001168724, intron 4 of 13)	107618	TMEM135
chr10	73695184	73695195	Intergenic	-28930	CHST3
chr1	69866794	69866805	Intergenic	-32138	LINC01758
chr21	16801959	16801970	Intergenic	-300288	USP25
chr7	26783023	26783034	intron (NM_001303468, intron 4 of 12)	104325	C7orf71
chr4	27013123	27013134	intron (NM_020860, intron 10 of 11)	150816	STIM2
chr9	85488779	85488790	Intergenic	189258	RASEF
chr1	64200368	64200379	Intergenic	-39316	ROR1
chr2	47304561	47304572	Intergenic	77950	STPG4
chr6	157021236	157021247	Intergenic	-77747	ARID1B
chr18	59951205	59951216	intron (NM_001346233, intron 25 of 28)	-41309	TNFRSF11A
chr21	9578659	9578670	Intergenic	-247167	MIR3648-1
chr17	77367925	77367936	intron (NM_001082575, intron 2 of 14)	110749	RBFOX3
chr5	27717555	27717566	Intergenic	245162	PURPL
chr12	64272817	64272828	intron (NM_001346201, intron 1 of 21)	34290	SRGAP1
chr3	191530809	191530820	Intergenic	351863	PYDC2
chr7	24998819	24998830	intron (NM_015550, intron 1 of 22)	21006	OSBPL3
chr15	25210658	25210669	intron (NM_001349454, intron 7 of 13)	10525	SNRPN
[truncated: 87,860 more rows]
